# Supplementary material for: Microinterfaces in biopolymer-based bicontinuous hydrogels guide rapid 3D cell migration
Source: Nat Commun. 2024 Mar 29;15:2766. doi: 10.1038/s41467-024-46774-y (PMC10980809; doi:10.1038/s41467-024-46774-y)
Supplement: Supplementary file 12 — Source Data [file 41467_2024_46774_MOESM12_ESM.xlsx]

## Sheet: 1c
0			0.01			0.03
Time (min)	G' (Pa)	G'' (Pa)	Time (min)	G' (Pa)	G'' (Pa)	Time (min)	G' (Pa)	G'' (Pa)
0.041667	3.471	3.29	0	0.3696	1.178	0.3	4.128	7.861
0.0823	3.54	3.405	0.1	0.9676	0.536	0.3	4.409	8.121
0.12345	3.664	3.35	0.1	0.9672	1.072	0.4	4.397	7.816
0.16485	3.61	3.551	0.2	1.316	1.076	0.4	3.985	7.294
0.20625	3.49	3.195	0.2	0.9745	1.26	0.5	4.071	7.693
0.2474	3.517	3.515	0.2	1.077	1.429	0.5	4.176	7.134
0.289333	3.375	3.358	0.3	1.063	1.15	0.6	3.75	7.047
0.331517	3.825	3.544	0.3	1.11	1.355	0.6	3.945	7.296
0.37215	3.517	3.165	0.4	1.386	1.469	0.6	4.226	7.433
0.414067	3.678	3.426	0.4	1.562	1.42	0.7	4.101	7.581
0.45365	3.676	3.608	0.5	1.514	1.775	0.7	4.639	8.069
0.4961	3.685	3.534	0.5	1.337	1.895	0.8	4.604	8.795
0.537767	3.1	3.514	0.5	1.493	1.617	0.8	4.325	8.73
0.5784	3.246	3.405	0.6	1.443	1.567	0.8	3.723	6.895
0.619283	3.227	3.531	0.6	1.389	1.449	0.9	3.823	7.089
0.659383	3.217	3.422	0.7	1.553	1.873	0.9	4.011	7.368
0.700783	3.128	3.523	0.7	1.059	1.641	1	3.908	7.004
0.742983	3.248	3.566	0.7	1.606	1.702	1	3.689	6.918
0.783083	3.23	3.373	0.8	1.311	1.433	1	3.846	6.968
0.8237	3.323	3.486	0.8	1.421	1.774	1.1	3.569	6.871
0.86615	3.06	3.247	0.9	1.476	1.697	1.1	3.78	6.896
0.906783	3.15	3.379	0.9	1.569	1.625	1.2	3.785	6.924
0.946883	2.931	3.48	0.9	1.467	1.81	1.2	3.885	6.778
0.988817	3.07	3.614	1	1.244	1.529	1.3	3.514	6.768
1.02892	2.914	3.445	1	1.595	1.494	1.3	3.659	6.791
1.07137	3.089	3.499	1.1	1.255	1.569	1.3	3.762	6.68
1.11173	2.789	3.254	1.1	1.269	1.919	1.4	3.862	6.828
1.15262	2.944	3.393	1.2	1.351	1.544	1.4	3.782	6.757
1.19453	3.09	3.183	1.2	1.401	1.477	1.5	3.644	6.547
1.2349	3.054	3.494	1.2	1.441	1.755	1.5	3.906	6.554
1.27632	2.977	3.485	1.3	1.287	1.742	1.5	3.64	6.547
1.3172	2.795	3.525	1.3	1.376	1.802	1.6	3.833	6.634
1.35912	3.041	3.497	1.4	1.292	1.586	1.6	3.688	6.505
1.39792	2.769	3.401	1.4	1.265	1.315	1.7	3.657	6.43
1.43958	2.807	3.471	1.4	1.473	1.738	1.7	3.773	6.769
1.48152	2.916	3.333	1.5	1.224	1.465	1.7	3.591	6.735
1.52397	2.838	3.407	1.5	1.468	1.902	1.8	3.767	6.791
1.56355	2.893	3.324	1.6	1.233	1.342	1.8	3.753	6.519
1.60495	2.787	3.444	1.6	1.601	1.68	1.9	3.698	6.534
1.6461	2.714	3.123	1.6	1.326	1.512	1.9	3.538	6.454
1.688	2.929	3.442	1.7	1.237	1.741	2	3.439	6.176
1.7295	2.734	3.495	1.7	1.245	1.589	2	3.588	6.303
1.77133	2.843	3.421	1.8	1.286	1.434	2	3.725	6.371
1.812	2.951	3.38	1.8	1.55	1.836	2.1	3.614	6.408
1.854	2.928	3.354	1.8	1.325	1.565	2.1	3.717	6.442
1.89533	2.79	3.434	1.9	1.199	1.577	2.2	3.606	6.472
1.937	2.868	3.28	1.9	1.39	1.821	2.2	3.628	6.562
1.97817	2.986	3.131	2	1.465	1.7	2.2	3.454	6.228
2.02033	2.921	3.276	2	1.626	1.567	2.3	3.803	6.847
2.0625	2.931	3.193	2.1	1.562	1.588	2.3	3.617	6.627
2.10417	2.761	3.237	2.1	1.573	1.906	2.4	3.741	6.229
2.145	2.877	3.261	2.1	1.595	1.743	2.4	3.826	7.012
2.187	2.852	3.347	2.2	1.697	1.628	2.4	4.095	6.921
2.22917	2.962	3.241	2.2	1.475	1.618	2.5	3.595	6.676
2.27033	2.836	3.139	2.3	1.475	1.566	2.5	3.607	6.606
2.312	3.1	3.358	2.3	1.301	1.713	2.6	4.066	6.573
2.35317	2.782	3.234	2.3	1.22	1.416	2.6	3.872	6.873
2.39583	2.919	3.282	2.4	1.411	1.532	2.7	3.838	6.759
2.43617	2.911	3.207	2.4	1.154	1.474	2.7	3.706	6.84
2.47683	2.933	3.016	2.5	1.031	1.392	2.7	3.701	6.767
2.51767	3.001	3.171	2.5	1.193	1.43	2.8	3.707	6.447
2.55833	2.95	3.092	2.5	1.216	1.409	2.8	3.778	6.611
2.601	2.814	3.247	2.6	1.572	1.747	2.9	3.595	6.757
2.64167	2.78	3.216	2.6	1.176	1.468	2.9	3.544	6.395
2.6825	2.911	3.361	2.7	1.614	1.551	2.9	3.435	6.247
2.72483	2.828	3.205	2.7	1.101	1.419	3	3.505	6.569
2.76567	2.774	3.167	2.8	1.21	1.442	3	3.646	6.555
2.807	2.889	3.34	2.8	1.224	1.443	3.1	3.792	6.636
2.8485	2.855	3.219	2.8	1.127	1.45	3.1	3.666	6.948
2.88933	2.651	3.292	2.9	1.571	1.695	3.1	3.83	6.859
2.931	2.722	3.008	2.9	1.462	1.398	3.2	1.952	4.62
2.97133	2.863	3.308	3	1.673	1.783	3.2	3.289	5.782
3.01433	2.716	3.144	3	1.383	1.74	3.3	3.188	6.259
3.05467	2.802	3.275	3	1.385	1.472	3.3	3.396	6.232
3.09667	2.882	3.292	3.1	1.172	1.479	3.3	3.339	6.212
3.1375	2.803	3.353	3.1	1.118	1.494	3.4	3.239	6.362
3.17967	2.781	3.318	3.2	1.478	1.665	3.4	3.368	6.474
3.22083	2.835	3.278	3.2	1.46	1.801	3.5	3.442	6.46
3.26233	2.597	3.344	3.2	1.362	1.706	3.5	3.615	6.588
3.304	2.789	3.316	3.3	1.565	1.488	3.6	3.604	6.528
3.34617	2.846	3.229	3.3	1.461	1.367	3.6	3.454	6.583
3.387	2.904	3.319	3.4	1.585	1.605	3.6	3.532	6.327
3.42833	2.804	3.296	3.4	1.441	1.666	3.7	3.55	6.372
3.46983	2.945	3.333	3.4	1.442	1.734	3.7	3.551	6.438
3.5115	2.709	3.148	3.5	1.649	1.668	3.8	3.497	6.356
3.554	2.947	3.271	3.5	1.593	1.837	3.8	3.571	6.438
3.595	2.814	3.132	3.6	1.623	1.768	3.8	3.373	6.28
3.636	2.665	3.313	3.6	1.47	1.554	3.9	3.598	6.512
3.67783	2.673	3.155	3.7	1.625	1.942	3.9	3.372	6.406
3.7195	2.745	3.053	3.7	1.309	1.529	4	3.743	6.789
3.761	2.74	3.141	3.7	1.456	1.584	4	3.728	6.755
3.80217	2.993	3.187	3.8	1.34	1.74	4	3.594	6.78
3.845	2.514	3.148	3.8	1.462	1.342	4.1	3.643	6.781
3.88517	2.612	3.424	3.9	1.385	1.728	4.1	3.563	6.697
3.926	2.892	3.125	3.9	1.436	1.552	4.2	3.334	6.608
3.9685	2.74	3.038	3.9	1.46	1.802	4.2	3.911	7.062
4.01017	2.831	3.088	4	1.389	1.733	4.3	4.101	7.281
4.05183	2.743	3.126	4	1.389	1.64	4.3	3.987	7.389
4.093	2.794	3.06	4.1	1.868	1.535	4.3	4.091	7.371
4.13433	2.777	3.13	4.1	1.479	1.393	4.4	4.309	7.738
4.17583	2.576	2.935	4.1	1.717	1.971	4.4	4.341	7.862
4.217	2.66	2.967	4.2	1.463	1.303	4.5	4.429	7.805
4.25867	2.619	3.141	4.2	1.61	1.653	4.5	4.133	7.183
4.299	2.697	2.992	4.3	1.425	1.65	4.5	3.883	7.065
4.34033	2.492	3.312	4.3	1.509	1.389	4.6	3.766	6.845
4.38183	2.684	3.003	4.3	1.514	1.632	4.6	3.489	6.705
4.423	2.671	2.85	4.4	1.564	1.328	4.7	3.535	6.65
4.46433	2.835	2.933	4.4	1.551	1.904	4.7	3.681	6.782
4.505	2.755	2.966	4.5	1.617	1.598	4.7	3.499	6.75
4.54733	2.505	3.021	4.5	1.507	1.597	4.8	3.658	6.901
4.5875	2.86	2.819	4.5	1.541	1.826	4.8	3.557	6.679
4.6295	2.63	3.191	4.6	1.604	1.389	4.9	3.549	6.868
4.67183	2.814	2.95	4.6	1.337	1.578	4.9	3.615	6.852
4.71333	2.66	3.204	4.7	1.369	1.506	5	3.687	7.029
4.7555	2.807	3.013	4.7	1.63	1.784	5	3.541	6.824
4.79717	2.726	3.075	4.8	1.369	1.636	5	3.724	6.572
4.83833	2.706	2.93	4.8	1.349	1.857	5.1	3.332	6.889
4.8795	2.93	3.158	4.8	1.617	1.441	5.1	3.52	6.648
4.92183	2.74	3.083	4.9	1.36	1.557	5.2	3.397	6.683
4.96467	2.747	3.202	4.9	1.417	1.756	5.2	3.59	6.852
5.00467	2.746	3.213	5	1.43	1.466	5.2	3.687	7.013
5.048	2.853	3.096	5	1.208	1.823	5.3	3.671	6.878
5.08833	2.72	2.987	5	1.515	1.635	5.3	3.407	6.388
5.131	2.879	3.19	5.1	1.594	1.584	5.4	3.547	6.47
5.1705	2.87	2.994	5.1	1.682	1.808	5.4	3.299	6.397
5.21333	2.969	3.127	5.2	1.505	1.686	5.4	3.35	6.466
5.25333	2.871	3.173	5.2	1.758	1.836	5.5	3.074	6.582
5.29617	2.583	3.1	5.2	1.416	1.36	5.5	2.993	6.55
5.33717	2.685	3.197	5.3	1.441	1.437	5.6	3.441	6.655
5.37733	2.935	3.029	5.3	1.403	1.633	5.6	3.322	6.71
5.419	2.681	3.137	5.4	1.627	1.759	5.7	3.257	6.659
5.4615	2.791	3.04	5.4	2.041	1.982	5.7	3.288	6.544
5.5015	2.747	3.281	5.5	1.662	1.624	5.7	3.465	6.768
5.5425	2.641	3.029	5.5	1.816	1.649	5.8	3.476	6.868
5.58367	2.814	3.149	5.5	1.398	1.199	5.8	3.415	6.617
5.62467	2.721	3.148	5.6	1.565	1.6	5.9	3.39	6.835
5.66533	2.687	3.287	5.6	1.446	1.538	5.9	3.44	6.841
5.70733	2.84	3.179	5.7	1.487	1.496	5.9	3.376	7.038
5.74767	2.76	3.22	5.7	2.003	1.902	6	3.475	6.938
5.78967	2.7	3.215	5.7	1.635	1.775	6	3.381	6.904
5.8305	2.659	3.096	5.8	1.403	1.904	6.1	3.488	7.015
5.87267	2.769	3.045	5.8	1.455	1.541	6.1	3.555	6.944
5.91283	2.82	3.068	5.9	1.731	1.863	6.1	3.525	7.168
5.95567	2.74	3.359	5.9	1.74	1.766	6.2	3.688	7.086
5.998	2.633	3.259	5.9	1.417	1.542	6.2	3.526	6.973
6.03933	2.459	3.071	6	1.59	1.799	6.3	3.788	6.987
6.0815	2.436	3.228	6	1.489	1.446	6.3	3.426	7.217
6.123	2.5	3.055	6.1	1.401	1.622	6.4	3.585	7.082
6.16333	2.578	2.91	6.1	1.648	1.585	6.4	3.699	7.102
6.20517	2.82	3.153	6.1	1.643	1.492	6.4	3.547	7.051
6.24667	2.702	3.057	6.2	1.671	1.879	6.5	3.719	7.08
6.28883	2.778	3.008	6.2	1.532	1.669	6.5	3.619	7.333
6.33017	2.837	3.059	6.3	1.88	1.91	6.6	3.725	7.181
6.373	2.489	3.233	6.3	1.396	1.823	6.6	3.742	7.364
6.4135	2.739	3.108	6.4	1.635	1.6	6.6	3.773	7.626
6.455	2.58	3.128	6.4	1.579	1.772	6.7	3.705	7.441
6.49633	2.78	3.134	6.4	1.594	1.626	6.7	3.726	7.515
6.53933	2.751	3.14	6.5	1.82	1.869	6.8	3.947	7.569
6.58	2.594	3.176	6.5	1.831	1.647	6.8	3.996	7.628
6.62117	2.599	3.125	6.6	1.774	1.887	6.8	3.9	7.535
6.6635	2.661	3.114	6.6	1.615	1.9	6.9	3.736	7.464
6.70383	2.738	3.263	6.6	1.716	1.966	6.9	4.252	7.844
6.7455	2.628	3.087	6.7	1.632	1.866	7	4.12	8.337
6.7865	2.689	2.992	6.7	1.599	1.842	7	4.53	8.414
6.82917	2.469	3.201	6.8	1.996	1.773	7.1	4.63	8.575
6.87117	2.63	3.135	6.8	1.56	1.536	7.1	4.69	8.634
6.91283	2.584	3.354	6.8	1.813	1.49	7.1	4.691	8.837
6.95217	2.577	3.14	6.9	1.51	1.368	7.2	4.467	8.434
6.9955	2.685	3.019	6.9	1.524	1.531	7.2	4.329	7.988
7.0365	2.545	3.152	7	1.585	1.641	7.3	4.207	8.429
7.07817	2.668	3.163	7	1.427	1.503	7.3	3.992	7.82
7.11883	2.471	3.099	7	1.5	1.781	7.3	4.009	8.076
7.16117	2.575	3.422	7.1	1.539	1.518	7.4	3.931	8.062
7.2015	2.707	3.354	7.1	1.508	1.869	7.4	3.871	8.17
7.24383	2.737	3.168	7.2	1.577	1.739	7.5	3.905	7.985
7.28417	2.524	3.194	7.2	1.6	1.489	7.5	3.819	7.825
7.325	2.498	3.225	7.3	1.793	1.711	7.5	4.034	8.055
7.36617	2.73	3.326	7.3	1.698	1.685	7.6	3.804	8.022
7.40733	2.548	3.067	7.3	1.708	1.796	7.6	3.944	8.011
7.44867	2.481	3.229	7.4	1.672	1.666	7.7	3.919	8.266
7.49067	2.715	3.165	7.4	1.82	1.859	7.7	3.946	8.167
7.532	2.581	3.206	7.5	1.677	1.723	7.8	4.07	8.114
7.57417	2.559	3.286	7.5	1.598	1.532	7.8	4.135	8.29
7.61433	2.649	3.419	7.5	1.682	1.51	7.8	4.117	8.023
7.65567	2.607	3.33	7.6	1.662	1.687	7.9	4.114	8.205
7.69733	2.635	3.181	7.6	1.854	1.766	7.9	4.094	8.4
7.73883	2.554	3.117	7.7	1.54	1.766	8	4.291	8.514
7.78133	2.672	3.134	7.7	1.414	1.873	8	4.007	8.165
7.82083	2.712	3.191	7.7	1.666	1.682	8	4.017	8.057
7.86383	2.635	3.111	7.8	1.442	1.437	8.1	4.047	8.096
7.90417	2.518	3.356	7.8	1.647	1.785	8.1	3.848	7.937
7.94683	2.892	3.178	7.9	1.763	1.503	8.2	3.983	8.015
7.9875	2.625	3.219	7.9	1.644	1.948	8.2	3.85	8.265
8.02967	2.813	3.2	8	1.494	1.688	8.2	3.825	8.131
8.07083	2.616	3.357	8	1.671	1.647	8.3	3.915	8.223
8.112	2.635	3.333	8	1.61	1.576	8.3	4.011	8.341
8.15417	2.738	3.374	8.1	1.416	1.645	8.4	3.915	8.063
8.19583	2.818	3.159	8.1	1.845	1.956	8.4	3.837	8.183
8.2375	2.941	3.252	8.2	1.817	1.84	8.4	4.077	8.567
8.27833	2.776	3.478	8.2	1.854	1.967	8.5	4.3	8.544
8.319	2.931	3.315	8.2	1.771	1.755	8.5	4.221	8.847
8.36017	2.763	3.284	8.3	1.726	1.56	8.6	4.54	9.131
8.40183	2.845	3.191	8.3	1.882	1.933	8.6	4.78	9.14
8.44383	2.8	3.23	8.4	1.578	1.693	8.7	4.6	9.015
8.48517	2.913	3.363	8.4	1.934	1.888	8.7	4.357	8.901
8.5245	2.828	3.273	8.4	1.675	1.357	8.7	4.439	8.873
8.56617	2.981	3.196	8.5	1.734	1.713	8.8	4.179	8.813
8.607	2.96	3.396	8.5	1.748	1.705	8.8	4.398	8.933
8.649	2.802	3.377	8.6	1.72	1.608	8.9	4.391	9.116
8.69033	2.798	3.197	8.6	1.838	1.807	8.9	4.29	9.152
8.73233	2.797	3.182	8.7	1.813	1.558	8.9	4.385	9.114
8.77317	2.945	3.114	8.7	1.771	1.767	9	4.589	9.231
8.81383	3.02	3.214	8.7	1.579	1.53	9	4.419	8.994
8.85633	3.107	3.302	8.8	1.561	1.693	9.1	4.368	9.105
8.89633	3.32	3.253	8.8	1.516	1.576	9.1	4.679	9.497
8.9385	2.93	3.367	8.9	1.417	1.723	9.1	4.548	9.232
8.97967	2.909	3.681	8.9	1.727	1.89	9.2	4.672	9.387
9.02233	3.11	3.217	8.9	1.425	1.542	9.2	4.691	9.24
9.062	3.115	3.387	9	1.57	1.817	9.3	4.454	9.111
9.10367	3.137	3.518	9	1.594	1.638	9.3	4.713	9.292
9.14533	3.128	3.341	9.1	1.415	1.657	9.4	4.718	9.351
9.18717	2.993	3.071	9.1	1.742	1.891	9.4	4.528	9.372
9.22817	3.15	3.341	9.1	1.566	1.736	9.4	4.726	9.551
9.27133	3.086	3.4	9.2	1.842	1.772	9.5	4.649	9.245
9.3115	3.316	3.316	9.2	1.584	1.604	9.5	4.753	9.403
9.35183	3.251	3.148	9.3	1.835	2.003	9.6	4.609	9.48
9.394	3.321	3.52	9.3	2.069	1.74	9.6	4.727	9.569
9.43567	3.368	3.636	9.3	1.978	1.49	9.6	4.88	9.662
9.4765	3.41	3.254	9.4	1.627	1.65	9.7	4.868	9.707
9.51767	3.204	3.399	9.4	1.524	1.425	9.7	4.813	9.823
9.5575	3.597	3.255	9.5	2.009	1.682	9.8	5.017	9.885
9.5985	3.435	3.577	9.5	1.805	1.628	9.8	5.081	10.34
9.63983	3.58	3.323	9.6	1.87	1.971	9.8	5.56	10.69
9.681	3.57	3.288	9.6	1.619	1.65	9.9	5.337	10.48
9.72167	3.66	3.4	9.6	1.578	1.465	9.9	5.184	10.22
9.76383	3.79	3.361	9.7	1.879	1.689	10	5.23	10.29
9.8045	3.729	3.336	9.7	1.759	1.646	10	5.22	10.41
9.8455	3.96	3.128	9.8	2.054	1.919	10.1	5.077	10.38
9.888	4.068	3.214	9.8	1.964	1.543	10.1	5.251	10.24
9.93	4.276	3.033	9.8	1.813	1.89	10.1	5.293	10.31
9.97117	4.387	3.164	9.9	1.749	1.782	10.2	5.373	10.4
10.0117	4.188	3.022	9.9	1.77	1.578	10.2	5.234	10.49
10.0533	4.402	3.172	10	1.865	1.94	10.3	5.527	10.73
10.0945	4.405	3.281	10	1.739	1.754	10.3	5.684	10.74
10.1357	4.5	2.984	10	1.919	1.74	10.3	5.474	10.53
10.1768	4.614	3.178	10.1	1.417	1.551	10.4	5.501	10.86
10.2177	4.467	2.98	10.1	1.519	1.714	10.4	5.85	10.85
10.2598	4.524	3.204	10.2	1.678	1.747	10.5	5.752	10.89
10.3003	4.622	3.145	10.2	1.651	1.502	10.5	5.816	11.13
10.3417	4.617	3.25	10.3	1.994	1.797	10.5	6.066	11.08
10.3837	4.562	3.223	10.3	1.606	1.749	10.6	6.255	11.33
10.4242	4.587	3.353	10.3	1.919	2.046	10.6	5.951	11.17
10.4652	4.481	3.331	10.4	1.5	1.681	10.7	6.032	11.04
10.5063	4.505	3.463	10.4	1.491	1.753	10.7	5.883	11.26
10.5487	4.595	3.315	10.5	1.755	1.572	10.8	5.895	11.22
10.5885	4.401	3.269	10.5	1.438	1.863	10.8	6.271	11.34
10.6295	4.613	3.311	10.5	1.893	1.872	10.8	6.03	11.29
10.6712	4.69	3.379	10.6	1.758	1.759	10.9	6.122	11.31
10.712	4.611	3.233	10.6	1.646	1.918	10.9	6.123	11.37
10.7538	4.72	3.443	10.7	1.968	1.689	11	6.069	11.39
10.7953	4.863	3.389	10.7	1.889	1.545	11	6.251	11.42
10.8352	4.936	3.497	10.7	1.725	1.838	11	6.612	11.57
10.8763	4.802	3.431	10.8	1.458	1.541	11.1	6.439	11.78
10.9182	5.013	3.37	10.8	1.786	1.799	11.1	6.396	11.72
10.9592	4.756	3.322	10.9	1.801	1.619	11.2	6.588	11.87
11.0008	4.958	3.457	10.9	1.818	1.707	11.2	6.725	11.92
11.0417	5.099	3.274	11	1.849	1.668	11.2	6.712	11.84
11.0837	5.123	3.327	11	1.75	1.571	11.3	6.824	12.21
11.1242	5.194	3.246	11	1.922	1.714	11.3	7.127	12.25
11.1662	5.227	3.32	11.1	1.792	1.637	11.4	7.192	12.42
11.2063	5.48	3.331	11.1	1.833	1.707	11.4	7.579	12.68
11.2472	5.485	3.304	11.2	1.766	1.716	11.5	7.207	12.68
11.2897	5.627	3.226	11.2	1.752	1.69	11.5	7.353	12.74
11.3307	5.699	3.33	11.2	2.001	1.84	11.5	7.425	12.65
11.3722	5.868	3.139	11.3	1.888	1.842	11.6	7.4	12.69
11.4128	6.258	3.094	11.3	1.859	2.085	11.6	7.435	12.66
11.4527	6.451	3.051	11.4	1.933	1.585	11.7	7.525	12.87
11.4943	6.517	3.166	11.4	1.664	1.877	11.7	7.518	12.73
11.5352	6.399	3.212	11.4	1.451	1.581	11.7	7.596	12.88
11.576	6.396	3.073	11.5	1.675	1.62	11.8	7.674	13.11
11.618	6.27	3.122	11.5	1.606	1.763	11.8	7.837	12.98
11.6583	6.142	3.272	11.6	1.801	1.617	11.9	7.957	13.04
11.699	6.144	3.406	11.6	1.776	2.061	11.9	8.078	13.19
11.7397	6.349	3.18	11.6	1.767	1.72	11.9	8.251	13.12
11.7805	6.492	3.19	11.7	1.633	2.041	12	8.57	13.26
11.8235	6.404	3.347	11.7	1.677	1.87	12	8.482	13.49
11.8635	6.56	3.516	11.8	1.723	1.611	12.1	8.632	13.54
11.905	6.528	3.441	11.8	1.671	1.788	12.1	8.764	13.59
11.9462	6.5	3.102	11.9	1.593	1.706	12.2	8.883	13.9
11.9875	6.682	3.176	11.9	1.812	1.874	12.2	9.176	14.09
12.0292	6.77	3.461	11.9	1.855	1.855	12.2	9.271	14
12.07	6.753	3.309	12	2.058	1.959	12.3	9.328	14.01
12.111	6.948	3.348	12	1.69	1.84	12.3	9.424	14.06
12.1515	7.004	3.205	12.1	1.615	1.625	12.4	9.51	14.22
12.1922	7.049	3.251	12.1	1.697	1.895	12.4	9.539	14.28
12.233	7.16	3.35	12.1	1.59	1.821	12.4	9.558	14.1
12.2732	7.168	3.191	12.2	1.734	1.635	12.5	9.76	14.23
12.3138	7.204	3.381	12.2	1.736	1.749	12.5	9.864	14.3
12.3563	7.275	3.444	12.3	1.841	1.569	12.6	9.865	14.34
12.3972	7.52	3.397	12.3	1.846	1.655	12.6	10.22	14.72
12.438	7.481	3.298	12.3	1.724	1.597	12.6	10.19	14.66
12.4792	7.645	3.305	12.4	2.098	2.023	12.7	10.37	14.7
12.5198	7.727	3.271	12.4	1.806	1.473	12.7	10.43	14.85
12.5607	7.72	3.116	12.5	1.943	1.919	12.8	10.64	14.8
12.601	7.9	3.34	12.5	1.787	1.623	12.8	10.88	15.14
12.6438	7.846	3.337	12.6	1.671	1.759	12.8	10.91	15.11
12.6843	8.07	3.43	12.6	1.594	1.874	12.9	10.9	15.25
12.7265	8.175	3.409	12.6	1.889	1.762	12.9	11.25	15.28
12.7675	8.129	3.301	12.7	1.925	1.885	13	11.15	15.32
12.8073	8.309	3.259	12.7	1.589	1.721	13	11.27	15.39
12.8497	8.49	3.361	12.8	1.883	1.735	13.1	11.44	15.42
12.8908	8.594	3.551	12.8	1.728	1.758	13.1	11.7	15.74
12.931	8.542	3.471	12.8	1.625	1.547	13.1	12.04	15.84
12.9722	8.75	3.399	12.9	1.771	2.061	13.2	12.15	15.85
13.0143	8.803	3.244	12.9	1.52	1.47	13.2	12.51	15.85
13.0555	8.861	3.298	13	1.896	1.993	13.3	12.68	16.03
13.0962	8.95	3.19	13	1.749	1.579	13.3	12.87	16.22
13.137	8.973	3.441	13	1.77	1.785	13.3	13.01	16.16
13.1788	9.226	3.324	13.1	1.686	1.814	13.4	13.08	16.17
13.219	9.378	3.266	13.1	1.945	1.851	13.4	13.38	16.23
13.261	9.199	3.217	13.2	1.838	1.866	13.5	13.3	16.29
13.3033	9.474	3.295	13.2	1.614	1.908	13.5	13.45	16.37
13.3435	9.536	3.185	13.3	1.758	2.137	13.5	13.58	16.4
13.3838	9.495	3.283	13.3	1.844	1.795	13.6	13.64	16.7
13.425	9.66	3.252	13.3	1.893	2.048	13.6	13.88	16.54
13.4653	9.804	3.3	13.4	1.931	1.88	13.7	14.03	16.73
13.5065	9.93	3.26	13.4	1.758	1.889	13.7	14.2	17.02
13.5468	9.987	3.157	13.5	1.857	1.686	13.8	14.58	16.82
13.5867	10.1	3.268	13.5	1.65	1.755	13.8	14.4	17.07
13.6297	10.2	3.416	13.5	1.77	1.805	13.8	14.9	17.08
13.6703	10.24	3.29	13.6	1.711	1.683	13.9	15.24	17.4
13.7107	10.39	3.148	13.6	1.684	1.882	13.9	15.34	17.44
13.7528	10.48	3.08	13.7	1.908	1.975	14	15.59	17.6
13.7935	10.64	3.24	13.7	1.541	1.819	14	15.92	17.65
13.8343	10.73	3.104	13.7	1.737	2.199	14	16.12	17.79
13.876	10.99	3.297	13.8	1.627	1.608	14.1	16.25	17.8
13.9172	10.9	3.066	13.8	1.808	2.032	14.1	16.62	17.87
13.9573	10.99	3.279	13.9	1.905	2.08	14.2	17.23	18.11
13.9972	11.22	3.2	13.9	1.681	1.927	14.2	17.89	18.24
14.0385	11.24	3.177	13.9	1.839	1.924	14.2	17.77	18.38
14.0783	11.33	3.336	14	1.57	1.901	14.3	17.9	18.24
14.1213	11.42	3.161	14	1.952	1.952	14.3	18.12	18.34
14.1622	11.62	3.14	14.1	1.782	1.928	14.4	18.24	18.32
14.2038	11.5	3.168	14.1	2.286	2.071	14.4	18.13	18.61
14.2438	11.64	3.232	14.2	1.862	1.885	14.5	17.99	18.74
14.2843	11.95	3.26	14.2	1.8	1.799	14.5	18.58	18.91
14.3247	11.93	3.302	14.2	1.896	1.899	14.5	18.83	19.06
14.3653	12.1	3.15	14.3	1.861	1.895	14.6	19.21	18.98
14.4065	12.17	3.002	14.3	1.534	2.12	14.6	19.72	19.32
14.4472	12.37	3.049	14.4	2.102	1.993	14.7	20.53	19.32
14.4893	12.6	3.123	14.4	1.776	1.974	14.7	20.36	19.41
14.5295	12.54	3.148	14.4	1.833	2.004	14.7	20.54	19.59
14.5698	12.49	3.213	14.5	1.821	1.895	14.8	20.53	19.47
14.6098	12.62	3.09	14.5	1.728	2.315	14.8	20.73	19.49
14.6515	12.85	3.278	14.6	1.702	2.16	14.9	20.99	19.65
14.6935	13.06	3.23	14.6	1.918	2.234	14.9	21.39	19.71
14.7347	12.97	3.011	14.7	1.845	1.892	14.9	21.59	20.18
14.7765	13.2	3.104	14.7	1.715	1.943	15	21.88	20.01
14.8167	13.46	3.114	14.7	1.941	1.853	15	22.02	20.14
14.8575	13.56	3.189	14.8	1.797	1.918	15.1	22.07	20.12
14.8982	13.68	3.07	14.8	1.772	2.222	15.1	22.52	20.42
14.9383	13.6	3.209	14.9	1.919	1.861	15.2	22.73	20.32
14.9795	13.95	3.238	14.9	2.074	2.102	15.2	23.3	20.66
15.0198	13.9	3.203	14.9	1.831	2.147	15.2	23.37	20.69
15.061	14.2	3.075	15	1.707	2.087	15.3	23.63	20.65
15.1018	14.38	3.112	15	1.803	2.051	15.3	24.04	20.94
15.1427	14.34	3.043	15.1	1.9	1.757	15.4	24.34	20.91
15.1842	14.43	3.093	15.1	1.959	2.115	15.4	24.84	21.35
15.2255	14.55	3.052	15.1	1.786	1.828	15.4	24.95	21.24
15.2648	14.69	3.19	15.2	1.8	2.168	15.5	25.27	21.58
15.3055	14.84	3.146	15.2	1.632	1.907	15.5	25.61	21.61
15.3463	14.73	3.064	15.3	1.855	1.922	15.6	25.94	21.57
15.3875	15.27	3.161	15.3	1.847	1.978	15.6	26.16	21.62
15.4278	15.24	3.194	15.4	1.924	1.956	15.6	26.2	22
15.4682	15.3	3.253	15.4	2.087	2.283	15.7	26.74	21.97
15.5105	15.53	3.259	15.4	1.972	2.178	15.7	27.08	22.16
15.5497	15.5	3.03	15.5	1.921	2.247	15.8	27.45	22.15
15.5903	15.7	3.15	15.5	2.025	2.215	15.8	28.03	22.34
15.6307	15.84	3.213	15.6	2.178	2.286	15.9	28.09	22.41
15.6708	15.9	3.04	15.6	1.973	2.392	15.9	28.6	22.62
15.712	16.1	3.134	15.6	1.885	1.973	15.9	28.88	22.69
15.7528	16.21	3.179	15.7	2.084	2.145	16	29.41	23.09
15.795	16.34	3.018	15.7	2.034	2.195	16	29.64	23.04
15.8357	16.47	3.103	15.8	1.959	2.176	16.1	29.85	22.97
15.8765	16.71	3.2	15.8	2.09	2.055	16.1	30.58	23.37
15.9175	16.65	3.255	15.8	1.914	2.149	16.1	30.67	23.22
15.9573	16.97	2.944	15.9	2.073	2.338	16.2	31.39	23.77
15.9982	17.02	3.15	15.9	2.021	1.963	16.2	32.58	23.89
16.0378	17.26	2.81	16	2.043	2.445	16.3	33.41	23.94
16.0795	17.23	3.019	16	1.866	2.139	16.3	34.59	24.03
16.1198	17.53	3.199	16.1	2.435	2.278	16.3	36.15	24.56
16.1602	17.48	2.982	16.1	1.953	2.182	16.4	37.18	24.52
16.2013	17.51	3.081	16.1	2.113	2.296	16.4	37.12	24.41
16.2413	17.75	3.053	16.2	2.121	2.011	16.5	37.15	24.64
16.2833	17.84	3.075	16.2	1.907	2.415	16.5	37.14	24.3
16.323	18.04	3.08	16.3	2.415	2.68	16.5	37.12	24.71
16.364	18.14	2.937	16.3	2.134	2.118	16.6	37.67	24.69
16.4052	18.37	2.949	16.3	2.315	2.349	16.6	37.85	24.56
16.4458	18.64	3.12	16.4	2.093	2.156	16.7	38.03	25.03
16.4875	18.68	3.056	16.4	2.208	2.296	16.7	38.32	25.09
16.5283	18.74	3.052	16.5	2.459	2.374	16.8	38.44	25.25
16.5693	18.86	3.04	16.5	2.451	2.213	16.8	38.96	25.23
16.6102	19.15	3.1	16.6	2.17	2.159	16.8	39.06	25.38
16.6508	19.23	3.02	16.6	2.294	2.293	16.9	39.6	25.58
16.6917	19.39	3.144	16.6	2.287	2.461	16.9	39.79	25.66
16.7317	19.43	3.157	16.7	2.324	2.434	17	40.33	25.97
16.7717	19.59	3	16.7	2.558	2.497	17	40.78	26.1
16.8133	19.97	3.074	16.8	2.226	2.431	17	41.15	26.04
16.8533	19.85	3.038	16.8	2.301	2.501	17.1	41.5	26.14
16.8933	19.89	2.962	16.8	2.197	2.547	17.1	41.98	26.21
16.9333	20.12	3.086	16.9	2.332	2.424	17.2	42.35	26.47
16.975	20.3	3.246	16.9	2.29	2.69	17.2	42.78	26.63
17.015	20.51	3.145	17	2.3	2.377	17.2	42.94	26.73
17.055	20.58	2.913	17	2.309	2.34	17.3	43.46	26.82
17.0967	20.7	3.122	17	2.52	2.418	17.3	43.81	26.84
17.135	20.66	3.208	17.1	2.394	2.296	17.4	44.32	27.25
17.1767	21.07	3.139	17.1	2.629	2.402	17.4	44.65	27.07
17.2167	21.13	3.207	17.2	2.451	2.308	17.4	45	27.55
17.26	21.12	2.97	17.2	2.573	2.734	17.5	45.55	27.54
17.2983	21.31	3.074	17.3	2.314	2.361	17.5	46.1	27.77
17.3383	21.39	3.216	17.3	2.442	2.419	17.6	46.45	28.09
17.38	21.68	3.156	17.3	2.524	2.684	17.6	46.88	27.96
17.42	21.95	3.039	17.4	2.314	2.706	17.7	47.05	28
17.4617	21.89	3.14	17.4	2.404	2.706	17.7	47.95	28.44
17.5017	22.15	2.952	17.5	2.584	2.536	17.7	48.09	28.42
17.5433	22.31	2.974	17.5	2.637	2.646	17.8	48.56	28.64
17.5833	22.58	3.017	17.5	2.376	2.528	17.8	49.14	28.98
17.6233	22.47	2.964	17.6	2.699	2.548	17.9	49.53	28.88
17.6633	22.8	3.058	17.6	2.786	2.616	17.9	50.1	29.24
17.705	22.92	2.902	17.7	2.694	2.647	17.9	50.56	29.31
17.745	23.09	3.11	17.7	2.893	2.772	18	50.98	29.45
17.785	23.27	3.086	17.8	2.81	2.481	18	51.45	29.47
17.8267	23.5	2.971	17.8	2.809	2.513	18.1	52.25	29.55
17.8683	23.49	2.929	17.8	2.857	2.695	18.1	52.25	29.8
17.9067	23.59	2.936	17.9	2.791	2.627	18.1	53.18	29.92
17.9483	23.78	2.996	17.9	2.87	2.814	18.2	53.31	30.12
17.9883	23.95	2.95	18	2.664	2.495	18.2	54.08	30.2
18.03	24.33	3.112	18	3.063	2.67	18.3	54.6	30.51
18.07	24.36	2.969	18	2.837	2.384	18.3	54.74	30.4
18.1117	24.41	2.93	18.1	3.087	2.731	18.3	55.4	30.86
18.1517	24.62	3.025	18.1	2.927	2.534	18.4	55.99	30.8
18.1933	24.77	2.891	18.2	2.868	2.547	18.4	56.18	31.25
18.2333	24.88	3.11	18.2	3.022	2.622	18.5	56.87	31.3
18.2717	25	2.954	18.2	2.9	2.669	18.5	57.4	31.44
18.3133	25.28	3.018	18.3	2.992	2.668	18.6	57.59	31.7
18.3533	25.37	3.05	18.3	2.854	2.732	18.6	58.56	31.59
18.395	25.46	2.985	18.4	2.965	2.595	18.6	58.47	31.8
18.435	25.67	3.094	18.4	3.081	2.681	18.7	59.22	31.91
18.475	25.87	2.991	18.5	3.054	2.621	18.7	59.88	32.33
18.5167	25.93	2.972	18.5	3.347	2.985	18.8	60.4	32.17
18.5567	26.12	3.024	18.5	3.087	2.669	18.8	61.15	32.76
18.5967	26.02	2.9	18.6	3.192	2.893	18.8	61.48	32.46
18.6383	26.55	2.965	18.6	3.345	2.751	18.9	62.02	33.01
18.6783	26.64	2.99	18.7	3.158	2.654	18.9	62.51	33.21
18.72	26.82	3.064	18.7	3.25	3.102	19	63.33	33.4
18.76	27.03	2.646	18.7	3.372	2.752	19	63.67	33.64
18.8017	27.01	3.058	18.8	3.526	2.91	19	64.6	33.55
18.8417	27.46	3.008	18.8	3.438	2.742	19.1	64.48	33.75
18.8817	27.51	2.856	18.9	3.665	2.82	19.1	65.46	33.91
18.9233	27.5	3.084	18.9	3.416	2.798	19.2	65.67	33.85
18.9633	27.75	3.095	19	3.675	2.906	19.2	66.27	34.23
19.005	27.8	2.97	19	3.678	2.986	19.2	66.78	34.62
19.0467	28.08	3.042	19	3.489	2.893	19.3	67.14	34.4
19.0867	28.2	2.844	19.1	3.652	2.922	19.3	67.84	35.08
19.1267	28.27	3.064	19.1	3.648	2.723	19.4	68.66	35.21
19.1683	28.44	3.091	19.2	3.73	2.872	19.4	69.31	35.11
19.21	28.75	2.776	19.2	3.863	2.809	19.5	69.32	35.65
19.2517	28.86	3.015	19.2	3.619	3.002	19.5	70.41	35.19
19.2917	29.06	3.074	19.3	3.886	3.073	19.5	70.56	35.95
19.3317	29.32	3.033	19.3	3.888	2.787	19.6	71.49	35.73
19.3733	29.24	3.101	19.4	3.955	3.198	19.6	71.76	36.08
19.4133	29.66	3.116	19.4	3.945	2.746	19.7	72.51	36.26
19.455	29.63	3.049	19.4	3.931	2.888	19.7	72.87	36.46
19.495	29.75	2.893	19.5	4.181	3.103	19.7	73.65	36.55
19.5367	29.92	3.125	19.5	4.316	3.006	19.8	74.46	37.09
19.5767	30.17	3.028	19.6	4.211	3.216	19.8	74.87	36.85
19.6167	30.53	3.009	19.6	4.198	3.052	19.9	75.16	37.74
19.6567	30.45	2.876	19.7	4.165	3.083	19.9	76	37.38
19.6983	30.83	3.146	19.7	4.099	3.161	19.9	76.44	37.63
19.7383	30.84	2.85	19.7	4.465	3.158	20	76.5	38
19.7783	31.08	2.824	19.8	4.468	3.098	20	78.03	38.03
19.82	31.27	2.965	19.8	4.544	3.015	20.1	78.07	38.06
19.86	31.42	3.004	19.9	4.42	3.197	20.1	79.17	38.55
19.9	31.52	2.835	19.9	4.473	2.922	20.1	79.47	38.81
19.9417	31.69	2.982	19.9	4.709	3.185	20.2	79.8	38.52
19.9817	31.97	3.014	20	4.407	2.943	20.2	80.68	39.22
20.0233	31.82	2.924	20	4.492	3.077	20.3	81.01	38.89
20.0633	32.13	2.89	20.1	4.585	3.141	20.3	81.78	39.62
20.1033	32.3	2.983	20.1	4.678	2.997	20.4	82.67	39.5
20.145	32.4	3.091	20.2	4.773	3.222	20.4	82.87	39.95
20.185	32.93	5.97	20.2	4.734	3.222	20.4	83.37	40.22
20.2267	32.09	4.253	20.2	4.74	3.321	20.5	84.5	39.94
20.2683	32.2	2.908	20.3	4.674	3.157	20.5	84.12	40.47
20.3083	33.92	3.116	20.3	4.809	3.118	20.6	85.81	40.79
20.35	33.85	3.05	20.4	5.04	3.119	20.6	85.81	40.8
20.39	33.2	2.642	20.4	5.123	3.036	20.6	86.5	40.79
20.43	33.72	2.864	20.4	5.138	3.478	20.7	87.28	41.35
20.47	34.16	3.293	20.5	5.132	3.273	20.7	88.24	41.28
20.5117	34.23	2.753	20.5	5.196	3.259	20.8	89	41.77
20.5517	34.5	2.866	20.6	4.998	2.974	20.8	89.23	42
20.595	34.33	1.792	20.6	5.228	3.254	20.8	89.63	42.33
20.6333	34.27	2.961	20.6	5.219	3.349	20.9	89.87	42.74
20.6767	34.76	2.878	20.7	5.482	3.492	20.9	91.07	42.81
20.7167	35.16	2.51	20.7	5.45	3.524	21	91.14	42.88
20.7567	35.63	2.953	20.8	5.597	3.18	21	91.75	43.08
20.7983	36.12	3.181	20.8	5.636	3.272	21	92.41	43.43
20.8383	36.02	2.599	20.8	5.467	3.221	21.1	93.06	43.52
20.88	37	2.779	20.9	5.76	3.27	21.1	93.94	43.92
20.9217	37.11	3.098	20.9	5.896	3.491	21.2	94.36	43.82
20.9633	37.56	2.73	21	5.931	3.195	21.2	94.88	44.86
21.0033	37.79	3.172	21	6.102	3.5	21.3	95.76	44.41
21.0433	38.05	2.801	21.1	5.95	3.235	21.3	96.44	44.5
21.085	38.13	2.821	21.1	6.073	3.373	21.3	96.56	45.35
21.125	38.42	2.746	21.1	6.435	3.483	21.4	97.69	45.02
21.1683	38.79	2.67	21.2	6.232	3.266	21.4	97.75	45.67
21.2067	38.91	2.77	21.2	6.278	3.447	21.5	99.15	45.54
21.2483	38.55	3.004	21.3	6.233	3.176	21.5	99.05	45.94
21.2883	39.57	2.938	21.3	6.332	3.369	21.5	100.1	46.32
21.33	39.09	2.708	21.3	6.432	3.154	21.6	100.4	46.53
21.3717	39.39	2.932	21.4	6.397	3.481	21.6	100.9	46.24
21.41	39.59	2.559	21.4	6.759	3.35	21.7	101.9	47.28
21.4517	39.33	2.756	21.5	6.609	3.389	21.7	102.4	46.74
21.4917	39.16	2.907	21.5	6.855	3.442	21.7	102.5	47.54
21.5317	39.4	2.905	21.5	6.893	3.296	21.8	103.6	47.55
21.5733	39.28	2.989	21.6	6.871	3.117	21.8	104.3	47.81
21.6133	39.71	3.03	21.6	6.871	3.317	21.9	104.6	48.64
21.655	39.68	2.799	21.7	6.737	3.527	21.9	106.1	48.07
21.695	39.83	2.625	21.7	7.226	3.579	22	105.5	48.92
21.7367	39.95	2.947	21.8	7.318	3.398	22	107.1	48.37
21.7783	40.32	2.741	21.8	6.987	3.366	22	107	49.43
21.8183	40.39	3.062	21.8	7.352	3.187	22.1	108.5	49.54
21.8583	40.73	2.874	21.9	7.245	3.484	22.1	108.2	49.58
21.9	40.84	2.671	21.9	7.548	3.266	22.2	109.8	50.12
21.9417	40.83	2.994	22	7.493	3.5	22.2	110.9	50.69
21.9817	41.14	2.936	22	7.736	3.493	22.2	112	50.74
22.0233	41.45	2.885	22	7.778	3.28	22.3	114.2	52.11
22.0617	41.67	2.88	22.1	7.661	3.34	22.3	115.6	51.9
22.105	41.66	3.01	22.1	7.653	3.272	22.4	117.7	53.53
22.1433	41.9	2.658	22.2	8.157	3.481	22.4	118.7	53.44
22.185	42.36	3.033	22.2	7.75	3.445	22.4	118.5	52.89
22.225	42.59	3.058	22.2	8.225	3.47	22.5	116.8	52.86
22.265	42.61	2.861	22.3	8.094	3.505	22.5	117.7	52.72
22.3067	42.75	2.981	22.3	8.241	3.376	22.6	116.3	52.64
22.3467	43.15	3.064	22.4	8.489	3.695	22.6	116.9	53.16
22.3883	43.46	2.946	22.4	8.32	3.326	22.6	117.6	54.04
22.4283	43.09	2.75	22.5	8.469	3.585	22.7	119	53.31
22.47	43.15	3.001	22.5	8.598	3.686	22.7	120.3	54.84
22.51	43.41	2.838	22.5	8.684	3.668	22.8	121.4	54.56
22.55	43.77	3.05	22.6	8.609	3.876	22.8	121.2	54.98
22.5917	43.79	2.808	22.6	8.696	3.562	22.9	121.2	55.32
22.6317	44.03	2.712	22.7	8.654	3.748	22.9	122.8	54.49
22.6717	44.12	2.704	22.7	8.781	3.52	22.9	121.7	55.48
22.7117	44.25	3.089	22.7	9.19	3.615	23	123	55.48
22.7533	44.46	2.869	22.8	9.206	3.982	23	123	55.53
22.795	44.88	3.002	22.8	9.303	3.848	23.1	123.9	56.07
22.8333	44.81	3.041	22.9	9.383	3.761	23.1	124.5	55.98
22.875	45.28	3.01	22.9	9.406	3.576	23.1	124.8	56.04
22.9167	45.55	2.789	22.9	9.485	3.69	23.2	125.5	57.06
22.955	45.58	2.592	23	9.649	3.466	23.2	126.5	56.87
22.9967	45.74	2.927	23	9.694	3.675	23.3	127.3	57.69
23.0383	45.89	2.914	23.1	9.94	3.717	23.3	127.8	58.03
23.08	46.01	2.961	23.1	9.837	3.768	23.3	128.9	57.47
23.12	46.43	2.965	23.1	10.28	3.77	23.4	128.5	58.45
23.1617	46.77	2.625	23.2	10.24	3.719	23.4	129.9	58.47
23.2017	46.8	3.094	23.2	10.31	3.859	23.5	129.7	58.73
23.2433	47.48	2.678	23.3	10.52	3.775	23.5	131.1	59.06
23.2833	47.5	2.919	23.3	10.5	3.978	23.5	131.1	59.41
23.3233	47.48	2.893	23.4	10.65	3.928	23.6	131.9	59.32
23.365	47.94	3.029	23.4	10.65	3.706	23.6	132.4	60.54
23.405	47.95	2.65	23.4	10.93	3.773	23.7	133.3	59.66
23.445	48.26	3.063	23.5	10.92	3.751	23.7	133.8	60.4
23.4867	48.1	2.814	23.5	11.02	3.757	23.8	134.3	60.63
23.5267	48.84	2.648	23.6	10.88	3.838	23.8	134.9	60.88
23.5683	48.82	2.843	23.6	11.35	3.603	23.8	135.5	61.54
23.6083	49.26	2.841	23.6	11.47	3.73	23.9	136.5	61.05
23.65	49.23	2.689	23.7	11.47	3.904	23.9	136.6	62.08
23.69	49.13	2.614	23.7	11.48	3.785	24	138.5	62.04
23.73	49.72	2.803	23.8	11.7	3.809	24	138	63.24
23.7717	49.94	2.935	23.8	11.82	3.879	24	139.6	61.87
23.8133	50.1	2.865	23.8	11.72	3.996	24.1	139.2	62.95
23.8533	50.35	3.022	23.9	11.78	3.809	24.1	140.4	63.19
23.8933	50.53	2.906	23.9	12.16	4.09	24.2	140.6	63.7
23.935	50.58	2.644	24	11.92	3.96	24.2	141.1	64.41
23.975	51.02	2.834	24	12.16	4.123	24.2	142	64.8
24.015	51.43	2.956	24	12.15	3.959	24.3	142.7	63.89
24.055	51.39	2.733	24.1	12.51	4.025	24.3	142.6	65.17
24.095	51.66	2.773	24.1	12.63	4.058	24.4	143.8	65.4
24.1367	51.61	2.894	24.2	12.79	3.599	24.4	144.5	65.36
24.1767	51.96	2.705	24.2	12.77	3.958	24.5	145	66.22
24.2183	52.53	2.772	24.3	12.7	4.139	24.5	146.5	65.7
24.2583	52.62	2.996	24.3	12.99	4.057	24.5	145.7	66.74
24.2983	52.77	2.894	24.3	13.11	4.117	24.6	147.4	66.66
24.34	53.01	2.694	24.4	13.17	4.075	24.6	146.6	67.48
24.38	53.07	2.707	24.4	13.68	4.122	24.7	148.5	67.62
24.4217	53.5	2.872	24.5	13.56	3.888	24.7	148.7	67.7
24.4617	53.79	3.032	24.5	13.6	3.851	24.7	150.1	68.32
24.5033	53.68	2.755	24.5	13.77	3.923	24.8	151.6	69.23
24.5433	54.01	2.809	24.6	13.88	4.068	24.8	152.3	68.6
24.5833	54.01	2.732	24.6	13.67	3.897	24.9	154	70.35
24.6267	54.53	2.758	24.7	14.12	3.936	24.9	155.5	70.23
24.665	54.68	2.9	24.7	14.24	4.032	24.9	156.3	71.68
24.705	55.02	2.929	24.7	14.4	4.119	25	156.4	70.87
24.7467	55.11	3.08	24.8	14.53	3.972	25	155.9	71.07
24.7867	55.56	2.765	24.8	14.54	4.232	25.1	155.6	71.2
24.8283	55.44	2.814	24.9	14.61	4.121	25.1	156.2	71.13
24.8683	55.86	2.884	24.9	14.64	4.086	25.2	156.1	71.63
24.9117	56.08	2.761	25	15.22	4.106	25.2	157.9	71.78
24.95	56.19	3.023	25	15.22	4.307	25.2	158	72.43
24.9917	56.46	2.847	25	15.2	3.922	25.3	160.1	73.67
25.0317	56.89	2.681	25.1	15.41	4.18	25.3	161.2	74.47
25.0717	56.86	2.856	25.1	15.49	3.894	25.4	160.9	73.16
25.1133	57.23	3.023	25.2	15.51	4.118	25.4	160.8	74.39
25.155	57.48	2.982	25.2	15.69	4.075	25.4	161.6	73.8
25.1967	57.72	2.74	25.2	15.82	3.991	25.5	161.8	74.54
25.235	57.89	2.92	25.3	15.83	3.966	25.5	161.7	74.11
25.2767	58	2.696	25.3	15.95	4.162	25.6	163.4	74.86
25.3183	58.56	2.763	25.4	16.25	4.142	25.6	162.6	75.41
25.3583	58.34	2.794	25.4	16.32	4.139	25.6	164.6	75.91
25.3983	59.12	2.643	25.4	16.51	4.157	25.7	164.3	75.23
25.4383	58.69	2.555	25.5	16.48	4.35	25.7	164.7	76.23
25.48	59.23	2.833	25.5	16.48	4.098	25.8	165.3	76.49
25.52	59.4	2.833	25.6	16.79	4.4	25.8	165.8	76.27
25.5617	59.82	2.662	25.6	16.95	4.235	25.8	166.3	77.43
25.6017	60.19	2.857	25.6	17.19	4.339	25.9	167.6	77.26
25.6433	60.56	2.716	25.7	17.22	4.315	25.9	169.1	77.96
25.6833	60.36	3.241	25.7	17.44	4.481	26	170.1	79.07
25.725	60.92	2.595	25.8	17.47	4.73	26	172	79.12
25.765	62	2.959	25.8	17.66	4.335	26.1	171.9	80.24
25.805	62.18	2.472	25.8	17.81	4.491	26.1	173.1	79.19
25.8467	63.24	2.414	25.9	17.96	4.507	26.1	171.6	79.94
25.8883	63.94	2.642	25.9	18.02	4.235	26.2	173.1	79.57
25.9283	64.4	2.772	26	18.08	4.63	26.2	171.8	80.03
25.9683	64.63	2.575	26	18.14	4.319	26.3	173.1	80.43
26.01	64.62	2.461	26	18.47	4.617	26.3	174.9	81.98
26.05	64.93	2.451	26.1	18.38	4.153	26.3	174.9	80.6
26.09	64.97	2.552	26.1	18.52	4.552	26.4	176.2	82.44
26.13	65.1	2.526	26.2	18.72	4.513	26.4	177	81.84
26.17	65.5	2.725	26.2	19.05	4.374	26.5	177.3	82.78
26.2117	65.59	2.629	26.3	19.2	4.588	26.5	177.4	83.03
26.2517	66.28	2.426	26.3	19.06	4.489	26.5	177.4	82.62
26.2917	66.4	2.477	26.3	19.33	4.596	26.6	177	83.1
26.3317	66.4	2.473	26.4	19.49	4.534	26.6	179.2	83.72
26.3717	66.65	2.546	26.4	19.74	4.673	26.7	178.9	83.88
26.4117	66.96	2.803	26.5	19.91	4.683	26.7	181.6	84.29
26.455	66.6	2.617	26.5	19.93	4.612	26.8	181.6	85.56
26.4933	66.54	2.584	26.5	19.98	4.566	26.8	183.9	85.78
26.535	66.51	2.75	26.6	19.96	4.569	26.8	182.7	86.02
26.5733	65.82	2.999	26.6	20.35	4.581	26.9	183.6	85.62
26.615	66.01	2.788	26.7	20.29	4.488	26.9	183.9	86.73
26.6567	66.13	2.744	26.7	20.33	4.56	27	184	85.36
26.6967	66.26	2.817	26.7	20.76	4.696	27	184.5	87.44
26.7383	66.25	2.81	26.8	20.94	4.836	27	185.6	86.18
26.7783	66.66	2.772	26.8	21.07	4.949	27.1	186.4	86.79
26.82	66.82	2.773	26.9	20.95	4.571	27.1	186.5	87.72
26.86	67.27	2.84	26.9	21.26	4.632	27.2	186.4	87.9
26.9	67.36	3.005	26.9	21.52	4.658	27.2	187	88.56
26.9417	67.8	2.843	27	21.68	4.842	27.2	187.9	87.73
26.98	68.15	2.741	27	21.68	4.848	27.3	187.3	89.23
27.0217	68.43	2.608	27.1	21.89	4.775	27.3	190.4	89.56
27.0617	68.43	2.586	27.1	22.14	4.81	27.4	190.1	90.18
27.1033	68.78	3.073	27.1	22.04	4.791	27.4	192.5	91.37
27.1433	69.17	2.694	27.2	22.37	4.874	27.4	193.7	91.62
27.1833	68.88	2.654	27.2	22.48	4.939	27.5	193.2	91.43
27.2233	69.32	2.676	27.3	22.52	4.884	27.5	193	92.37
27.2633	69.6	2.602	27.3	22.79	4.946	27.6	192.6	91.59
27.305	69.61	2.992	27.4	22.63	4.813	27.6	193.8	92.52
27.345	70.03	2.612	27.4	23.06	4.728	27.7	194.1	91.8
27.385	70.29	2.92	27.4	23.04	4.915	27.7	194.7	92.6
27.4267	70.41	2.78	27.5	23.21	4.74	27.7	194.8	93.46
27.465	70.84	2.833	27.5	23.55	4.883	27.8	195.7	92.73
27.505	70.72	2.614	27.6	23.71	5.027	27.8	195	93.86
27.5467	71.14	3.007	27.6	23.7	5.022	27.9	197.1	93.75
27.5883	71.63	2.898	27.6	23.87	4.956	27.9	196.3	93.9
27.6283	71.85	2.767	27.7	24.03	5.158	27.9	197.8	94.78
27.6683	71.93	3.108	27.7	24.04	5.269	28	198.1	94.88
27.71	72.53	2.673	27.8	24.19	4.893	28	197.7	94.49
27.75	72.25	2.686	27.8	24.32	5.219	28.1	199.6	96.38
27.79	72.84	2.708	27.8	24.37	5.196	28.1	199.9	95.74
27.8317	73.17	2.866	27.9	24.63	5.068	28.1	201.6	97
27.8717	73.05	2.534	27.9	24.83	4.933	28.2	202	98.12
27.9133	73.45	2.658	28	25.05	5.033	28.2	204.8	98.17
27.9533	73.19	3.112	28	25.09	5.193	28.3	203.5	98.57
27.9933	73.69	2.455	28	25.19	5.18	28.3	205.8	98.47
28.035	73.88	2.933	28.1	25.42	5.162	28.4	204.2	98.75
28.0767	74.59	2.441	28.1	25.51	5.317	28.4	205.7	98.92
28.1167	74.54	2.964	28.2	25.68	5.032	28.4	205.2	99.12
28.1583	74.84	2.987	28.2	25.84	5.17	28.5	205.7	98.89
28.1983	75.4	2.823	28.2	26.18	5.429	28.5	206.9	100.1
28.2383	75.3	2.425	28.3	26.51	5.46	28.6	206.9	99.12
28.2783	75.49	2.674	28.3	26.49	5.287	28.6	207.8	101.1
28.32	75.65	2.8	28.4	26.11	5.385	28.6	208.5	100.6
28.36	76.14	2.691	28.4	26.36	5.622	28.7	209.2	100.2
28.4017	76.46	2.368	28.4	26.37	5.182	28.7	208.4	101.5
28.4417	76.71	2.667	28.5	26.78	5.424	28.8	210.1	101.6
28.4833	76.88	2.832	28.5	26.98	5.45	28.8	209.3	102.6
28.5233	76.95	2.639	28.6	27.09	5.627	28.8	211.3	102.9
28.5633	77.26	2.663	28.6	27.36	5.684	28.9	210.9	102.8
28.605	77.55	2.901	28.6	27.33	5.665	28.9	212.8	104
28.6433	77.78	2.768	28.7	27.67	5.396	29	214.3	105.2
28.685	78.08	2.716	28.7	27.69	5.465	29	214.2	104.5
28.725	77.91	2.511	28.8	27.98	5.529	29	214.7	105.7
28.7667	78.19	2.913	28.8	28.19	5.744	29.1	215.3	104.5
28.8083	78.75	2.702	28.8	28.05	5.852	29.1	214.4	105.6
28.8467	79.06	2.668	28.9	28.27	5.807	29.2	215.4	105.1
28.89	79.13	2.651	28.9	28.44	5.547	29.2	216	106.1
28.93	79.36	2.843	29	28.8	5.667	29.3	214.8	106.5
28.9717	79.95	2.708	29	28.71	5.682	29.3	216.7	106.1
29.01	80.1	2.404	29.1	29	5.607	29.3	216.1	107.2
29.0517	80.3	2.857	29.1	29.13	5.623	29.4	218	106.8
29.0917	80.72	2.466	29.1	29.39	5.86	29.4	217.1	107
29.1333	80.86	2.956	29.2	29.48	5.902	29.5	219	107.6
29.175	81.09	2.645	29.2	29.55	5.836	29.5	219.1	108.3
29.215	81.34	2.742	29.3	29.77	5.976	29.5	219.2	107.6
29.255	81.76	2.585	29.3	29.84	5.666	29.6	220.6	110.1
29.295	81.86	2.488	29.3	30.11	5.804	29.6	221.7	108.6
29.3367	81.77	2.798	29.4	30.17	5.767	29.7	222.6	110.8
29.3783	82.48	2.442	29.4	30.41	5.751	29.7	223.4	111.4
29.4167	82.67	3.053	29.5	30.59	6.07	29.7	225	110.8
29.4583	83.21	2.742	29.5	30.74	5.862	29.8	223.5	111.5
29.4983	83.36	2.946	29.5	31.17	5.989	29.8	225.7	110.9
29.5383	83.22	2.7	29.6	31.12	5.968	29.9	224.1	111.8
29.5783	83.68	2.719	29.6	31.22	6.125	29.9	225.5	111.8
29.6217	84.04	2.995	29.7	31.38	6.05	29.9	226.7	112.9
29.66	84.51	2.216	29.7	31.53	5.718	30	225.8	111.7
29.7017	84.25	2.852	29.7	31.92	5.906	30	227.6	113.9
29.7433	84.54	2.433	29.8	32.13	5.942	30.1	227.8	112.2
29.7833	85.15	2.501	29.8	32.07	5.947	30.1	228.2	114.1
29.8233	85.03	2.793	29.9	32.27	5.842	30.2	228	113.9
29.8633	85.42	2.606	29.9	32.49	6.111	30.2	229	114
29.905	85.94	2.603	29.9	32.66	6.102	30.2	228.5	114.8
29.945	86.03	2.535	30	32.8	6.053	30.3	231.4	114.6
29.985	86.21	2.971	30	33.02	6.113	30.3	230	115.9
30.0267	85.97	2.74	30.1	33.12	6.231	30.4	232.7	116.8
30.0667	86.65	2.62	30.1	33.5	6.187	30.4	232.7	117.2
30.1083	86.94	2.791	30.1	33.13	5.971	30.4	232.9	117.1
30.1483	87.09	2.602	30.2	33.54	6.023	30.5	233.6	118.2
30.1867	87.57	2.969	30.2	33.7	6.317	30.5	233.9	117.2
30.2283	87.76	2.613	30.3	34.04	6.243	30.6	233.3	118.5
30.27	87.96	2.518	30.3	34.05	6.206	30.6	233.8	118.2
30.3117	88.1	2.294	30.4	34.09	6.327	30.6	235.1	118.2
30.3517	88.4	2.916	30.4	34.24	6.196	30.7	233.9	119.1
30.395	89.13	2.463	30.4	34.47	6.639	30.7	236.1	118.6
30.4333	88.82	3.078	30.5	34.85	6.498	30.8	234.3	119.5
30.475	89.12	2.868	30.5	35.3	6.546	30.8	237.5	119.6
30.515	89.25	2.587	30.6	35.25	6.453	30.8	237.1	119.6
30.5567	89.65	2.347	30.6	35.41	6.728	30.9	237.5	119.8
30.5967	89.79	2.845	30.6	35.6	6.556	30.9	238	121.5
30.6367	90.39	2.8	30.7	35.46	6.458	31	238.3	120.5
30.6767	90.54	2.546	30.7	35.85	6.69	31	238.7	121.5
30.7183	90.91	2.408	30.8	36.06	6.58	31.1	239.8	121.8
30.7583	91.15	2.412	30.8	36.14	6.763	31.1	241.4	122.4
30.7983	91.73	2.701	30.8	36.44	6.618	31.1	241.6	123.9
30.8383	91.43	2.764	30.9	36.66	6.808	31.2	243.6	123.4
30.8817	92.07	2.509	30.9	36.68	6.667	31.2	242.1	123.9
30.9217	92	2.684	31	36.78	6.885	31.3	244	124.2
30.9633	92.51	2.581	31	37.37	7.185	31.3	244	124.3
31.0033	92.86	2.503	31	37.49	6.902	31.3	244.1	125
31.045	93.06	2.173	31.1	37.61	7.212	31.4	245.3	126
31.0867	93.5	2.9	31.1	37.59	7.118	31.4	244.8	123.9
31.1267	93.11	2.419	31.2	37.87	6.851	31.5	245.3	126.5
31.1667	93.58	2.729	31.2	38.04	6.996	31.5	246.8	125.3
31.2083	94.16	2.558	31.2	37.86	7.083	31.5	246.9	125.5
31.25	94.3	2.585	31.3	38.34	7.061	31.6	246.4	126.8
31.29	94.29	2.563	31.3	38.3	7.043	31.6	248.6	126.4
31.33	94.66	2.409	31.4	38.82	7.214	31.7	246.6	127
31.37	95.12	2.923	31.4	39.03	6.77	31.7	249.2	127.7
31.41	95.22	2.49	31.4	39	7.187	31.7	248.5	127.7
31.4517	95.62	2.557	31.5	39.13	7.144	31.8	249.3	128.2
31.4917	95.77	2.545	31.5	39.52	7.101	31.8	249.8	129.1
31.5317	96.38	2.739	31.6	39.86	7.487	31.9	250.3	128.7
31.5733	96.5	2.669	31.6	39.7	7.181	31.9	251.5	130.6
31.6133	96.55	3.041	31.6	39.93	7.258	32	251.7	130.2
31.655	96.85	2.59	31.7	40.2	7.485	32	252.2	130.3
31.695	97.31	2.414	31.7	40.09	7.017	32	251.2	130.9
31.735	97.36	2.295	31.8	40.4	7.312	32.1	253.5	130.4
31.775	97.44	2.392	31.8	40.68	7.406	32.1	251.3	130.9
31.815	97.4	2.466	31.9	40.76	7.702	32.2	253.7	131.4
31.8567	97.99	2.643	31.9	41	7.29	32.2	253.2	131.2
31.8967	98.5	2.775	31.9	40.96	7.265	32.2	255.2	132
31.9383	98.69	2.625	32	41.19	7.199	32.3	256.5	133.6
31.9783	99.29	2.139	32	41.13	7.358	32.3	255.5	132.5
32.02	99.07	2.994	32.1	41.65	7.563	32.4	257.1	134.9
32.06	99.61	2.379	32.1	42.02	7.789	32.4	257.1	132.6
32.1017	99.62	2.507	32.1	42.3	7.669	32.4	257.2	134.5
32.1417	99.7	2.618	32.2	42.71	7.885	32.5	258.2	134.6
32.18	100.4	2.665	32.2	42.38	7.971	32.5	258.2	134.4
32.2217	100.2	2.766	32.3	42.99	7.98	32.6	257.7	135.2
32.2617	100.6	2.62	32.3	42.96	7.865	32.6	260	135.1
32.3033	100.7	2.509	32.3	43.35	8.001	32.7	259	135.1
32.345	101.4	2.341	32.4	43.27	7.997	32.7	261.2	136
32.385	101.5	2.973	32.4	43.38	7.88	32.7	261.2	136.4
32.425	101.3	2.783	32.5	43.88	8.231	32.8	260.6	136
32.465	102.1	2.675	32.5	43.94	8.024	32.8	262.2	137.7
32.505	102.2	2.866	32.5	44.25	8.023	32.9	262.1	136.4
32.545	102.4	2.393	32.6	44	8.152	32.9	262.5	138.1
32.585	102.6	2.93	32.6	44.56	8.084	32.9	262.7	138.1
32.6267	103.1	2.531	32.7	44.6	8.072	33	263.8	138.2
32.665	103.5	2.613	32.7	44.89	8.166	33	262.4	139.5
32.7067	103.4	2.745	32.7	45.12	8.53	33.1	265.7	139.3
32.7467	103.8	2.488	32.8	45.2	8.249	33.1	264.8	140
32.7883	104.2	2.165	32.8	45.21	8.673	33.1	266.5	141.3
32.8283	104.1	2.629	32.9	45.26	8.336	33.2	266.6	141.6
32.8683	104.5	2.739	32.9	45.68	8.281	33.2	265.8	139.6
32.91	105.2	2.136	32.9	45.97	8.469	33.3	267	142.1
32.9517	105.3	2.542	33	45.62	8.056	33.3	266.7	140
32.99	105.7	2.733	33	45.99	8.206	33.3	267.1	141.8
33.0317	106	2.669	33.1	46.19	8.439	33.4	267.5	142.3
33.0717	105.9	2.533	33.1	46.59	8.498	33.4	268	142.4
33.1133	106.1	2.416	33.2	46.47	8.509	33.5	268.6	143.6
33.1533	106.6	2.976	33.2	46.59	8.511	33.5	270.7	142.6
33.195	106.4	2.566	33.2	47.19	8.474	33.6	270	143.9
33.2367	106.7	3.149	33.3	47.09	8.364	33.6	272.6	143.5
33.2767	107.4	2.343	33.3	47.55	8.411	33.6	270.4	144.3
33.3167	108.1	2.511	33.4	47.43	8.401	33.7	272.7	144.8
33.3567	107.6	2.83	33.4	47.63	8.689	33.7	272.6	145
33.3983	108	2.983	33.4	48.04	8.747	33.8	272.9	144.4
33.4383	108.1	2.303	33.5	48	8.46	33.8	273.9	146.6
33.4783	108.5	2.694	33.5	48.15	8.693	33.8	273.5	144.7
33.52	109.2	2.91	33.6	48.37	8.619	33.9	274	146.5
33.5617	109.2	2.406	33.6	48.51	8.723	33.9	274.9	146.3
33.6017	109.4	3.01	33.6	49.15	8.607	34	277	146
33.6417	110.3	2.211	33.7	49.02	8.832	34	274.9	147.5
33.6833	110.2	2.723	33.7	49.16	8.969	34	276.9	147.7
33.725	110.6	2.691	33.8	49.3	8.875	34.1	275.4	148.3
33.7667	111.4	2.186	33.8	49.5	8.753	34.1	277.6	148.3
33.8067	111.5	2.176	33.8	49.46	8.964	34.2	277.8	148.9
33.8467	112.5	2.526	33.9	50.04	9.049	34.2	277.8	148
33.8883	112.9	2.574	33.9	49.89	8.743	34.2	278.7	150.1
33.93	113.8	2.151	34	50.32	8.863	34.3	278.4	148.5
33.97	114.3	2.263	34	50.37	9.142	34.3	278.9	150.6
34.01	114.6	2.297	34	50.49	9.148	34.4	279.8	150.7
34.0517	115.3	2.893	34.1	50.9	9.2	34.4	279.8	151.1
34.0933	115.5	2.412	34.1	50.88	9.001	34.5	279.7	151.8
34.1333	115.8	2.714	34.2	51.22	9.022	34.5	281.2	151.2
34.1733	115.7	2.524	34.2	51.64	9.66	34.5	280.3	152.1
34.2133	115.5	2.344	34.3	51.46	9.009	34.6	282.2	152.1
34.255	116.2	2.364	34.3	51.74	9.479	34.6	280.9	151.9
34.2967	116.4	2.354	34.3	51.98	9.421	34.7	281.4	152.3
34.3383	116.4	2.658	34.4	52.15	9.256	34.7	282.6	154
34.3767	117	2.374	34.4	52.32	9.49	34.7	282.5	151.6
34.4167	116.8	2.507	34.5	52.41	9.433	34.8	282.8	154.3
34.4583	117	2.425	34.5	52.72	9.193	34.8	283.8	152.7
34.4983	117.4	2.644	34.5	53.04	9.648	34.9	284.5	153.4
34.5383	117	2.267	34.6	52.92	9.586	34.9	283.4	155.1
34.5783	118	2.724	34.6	53.11	9.306	34.9	285.5	153.9
34.62	117.9	2.22	34.7	53.39	9.409	35	284.2	155.5
34.6633	118.5	2.52	34.7	53.61	9.455	35	287	154.8
34.7033	118.6	2.593	34.7	53.91	9.629	35.1	286.4	155.3
34.745	118.5	2.412	34.8	54.11	9.627	35.1	286.5	155.4
34.785	119.6	2.028	34.8	54.31	9.635	35.1	287.8	157.6
34.825	118.9	2.478	34.9	54.45	9.455	35.2	288.9	156.6
34.865	119.2	2.512	34.9	54.77	9.517	35.2	289.2	157.4
34.9067	119.9	2.471	34.9	54.88	9.943	35.3	289.5	159.1
34.9467	120.1	2.66	35	54.85	9.81	35.3	291.2	158.3
34.9883	120.3	2.359	35	55.13	9.847	35.4	289.1	158.7
35.0283	120.2	2.446	35.1	55.3	9.795	35.4	292.8	159
35.0683	120	2.389	35.1	55.27	9.891	35.4	290.4	159.1
35.11	120.2	2.461	35.1	55.65	9.956	35.5	292.6	159.4
35.15	120.2	2.793	35.2	55.84	10.14	35.5	292.3	159.6
35.19	120	2.581	35.2	55.94	10.07	35.6	292.3	159.3
35.2317	120.3	2.261	35.3	55.98	10.14	35.6	293.8	161.5
35.2717	120.7	2.516	35.3	56.27	10.03	35.6	294.3	159.7
35.3133	120.5	2.419	35.3	56.71	10.17	35.7	293.5	161.9
35.3533	121.3	2.335	35.4	56.79	10.17	35.7	294.3	161.3
35.395	121.3	2.285	35.4	56.9	10.01	35.8	295.2	161.2
35.435	121.3	2.228	35.5	57.05	10.24	35.8	294.5	162.7
35.4767	122	2.341	35.5	57.35	10.33	35.8	297.1	162.3
35.5167	122.4	2.257	35.6	57.67	10.27	35.9	295.2	162.6
35.555	122.2	2.417	35.6	58	10.32	35.9	297.6	162.6
35.5967	122.8	2.407	35.6	57.93	10.3	36	296.3	163.1
35.6383	122.9	2.282	35.7	58.4	10.21	36	297.4	163.6
35.6783	123.3	2.717	35.7	58.15	10.5	36	298.3	165.4
35.7183	123.7	2.39	35.8	58.44	10.35	36.1	298.3	163.6
35.7583	123.6	2.218	35.8	58.63	10.65	36.1	298.3	165.5
35.7983	124.1	2.073	35.8	59.01	10.41	36.2	298.4	164.9
35.8383	124.3	2.354	35.9	58.83	10.47	36.2	299	166
35.88	124.5	2.666	35.9	59.24	10.53	36.3	298.9	165.9
35.9217	125.1	2.166	36	59.75	10.66	36.3	301	165.6
35.96	125.2	2.458	36	59.4	11.01	36.3	299.5	166.1
36.0017	125.6	2.353	36	60.04	10.78	36.4	301.6	165.4
36.0433	125.8	2.635	36.1	59.84	10.81	36.4	299.5	166.5
36.0833	126	2.154	36.1	60.41	10.92	36.5	301.2	166.7
36.1233	126.4	2.359	36.2	60.52	10.69	36.5	301.3	167.4
36.1633	126.5	2.462	36.2	60.76	10.73	36.5	302	167.7
36.205	127.1	2.486	36.2	60.65	11.11	36.6	303.6	169.7
36.245	127.1	2.552	36.3	60.94	11.08	36.6	303.9	167.8
36.2867	127.5	2.451	36.3	61.29	10.75	36.7	303.6	170.2
36.3267	127.5	2.396	36.4	61.2	11.2	36.7	304.2	169.4
36.3683	127.6	2.664	36.4	61.88	11	36.7	305.8	169.1
36.4083	127.9	2.749	36.4	61.81	11.1	36.8	304.2	170.2
36.4483	128.9	2.225	36.5	62.08	10.91	36.8	307.2	170.5
36.4883	128.9	2.277	36.5	62.18	11.12	36.9	305.4	170.4
36.53	128.9	2.435	36.6	62.57	11.07	36.9	307.3	171.5
36.57	129.3	2.515	36.6	62.52	11.11	36.9	307.5	171.8
36.61	129.3	2.169	36.6	62.5	11.75	37	306.7	170.1
36.6517	129.7	3.096	36.7	62.98	11.25	37	308.1	172.8
36.6917	129.8	2.615	36.7	63.15	11.51	37.1	308.6	170.1
36.7333	130.5	2.405	36.8	63.41	11.49	37.1	309.1	172.7
36.7733	130.1	2.365	36.8	63.73	11.66	37.2	309.6	171.3
36.8133	130.7	2.481	36.8	63.59	11.5	37.2	310.2	172.3
36.855	130.6	2.341	36.9	63.9	11.31	37.2	309.4	173.6
36.8933	131.2	2.37	36.9	64.21	11.43	37.3	311.5	173.8
36.9333	131.3	2.566	37	64.51	11.35	37.3	309.7	174.4
36.975	131.6	2.183	37	64.77	11.63	37.4	312.5	174.2
37.0167	132.1	2.424	37.1	64.61	11.63	37.4	310.8	174.3
37.0583	132.1	2.345	37.1	64.74	11.47	37.4	311.7	174.5
37.0983	132.9	2.527	37.1	65.32	11.82	37.5	312.7	176.6
37.1383	132.7	2.777	37.2	65.16	11.77	37.5	312.5	174.8
37.1783	133	2.301	37.2	65.29	11.76	37.6	312.6	176.8
37.2183	133.1	2.343	37.3	65.64	11.94	37.6	313.1	175.4
37.2617	133.8	2.601	37.3	66	11.89	37.6	312.9	177.5
37.3	133.8	2.339	37.3	66.06	11.84	37.7	313.9	176.8
37.3417	134.1	2.644	37.4	66.32	11.91	37.7	314.8	176.3
37.3817	134.4	2.514	37.4	66.48	11.95	37.8	313.4	177.6
37.4233	134.6	2.499	37.5	66.81	11.98	37.8	315.2	177.6
37.4633	134.7	2.663	37.5	66.73	12.19	37.9	314.6	177.9
37.505	135.3	2.036	37.5	67.18	12.07	37.9	315.3	177.9
37.545	135.8	2.118	37.6	67.17	12.11	37.9	316.3	179
37.585	135.6	2.308	37.6	67.52	12.23	38	315.9	177.3
37.625	135.7	2.354	37.7	67.36	11.99	38	316.3	180.5
37.665	135.8	2.476	37.7	67.85	12.46	38.1	316.9	178.3
37.705	136.8	2.182	37.7	68.13	12.08	38.1	317.9	180.4
37.7467	136.7	2.136	37.8	68.38	12.58	38.1	318.3	180.5
37.7867	137.5	2.569	37.8	68.5	12.46	38.2	319.7	180.2
37.8283	137.5	2.355	37.9	68.64	12.74	38.2	318.1	181.7
37.8683	137.7	2.386	37.9	68.85	12.25	38.3	321.8	181.2
37.91	137.6	2.394	37.9	69.22	12.4	38.3	319.5	181.4
37.95	138.5	2.208	38	69.24	12.65	38.3	320.6	181.9
37.99	138.9	2.308	38	69.79	12.24	38.4	321.9	183.3
38.0317	139.2	2.601	38.1	69.79	12.94	38.4	321.5	180.9
38.0717	139.8	2.298	38.1	70.22	12.59	38.5	322.1	184
38.1117	140.6	2.171	38.1	69.85	12.58	38.5	322.3	182.5
38.1533	140.7	2.464	38.2	70.25	12.86	38.5	322.3	183.6
38.1933	141.6	2.371	38.2	70.34	12.71	38.6	323.8	183.9
38.235	142.5	2.219	38.3	70.48	12.87	38.6	324.5	183.7
38.275	143	2.194	38.3	70.64	12.65	38.7	322.5	184.9
38.3167	143.2	2.415	38.4	70.84	12.91	38.7	325.4	184.6
38.355	143.2	2.596	38.4	71.25	13.12	38.8	322.7	184.8
38.3967	143.6	2.29	38.4	71.38	13.02	38.8	325.9	185.9
38.4383	144	2.385	38.5	71.51	13.15	38.8	325.7	185.5
38.4767	143.8	2.132	38.5	71.75	13.22	38.9	325.5	185
38.5167	144.1	1.848	38.6	72.2	13	38.9	326.6	187.4
38.5583	144.3	2.459	38.6	72.17	13.47	39	326.7	185.3
38.5983	144.9	2.26	38.6	72.38	13.39	39	327.2	187.5
38.64	144.9	2.334	38.7	72.68	13.9	39	328.2	186.5
38.68	145.6	2.243	38.7	72.48	13.23	39.1	328.5	186.2
38.72	145.3	2.531	38.8	72.62	13.42	39.1	328.5	187.8
38.76	145.7	2.322	38.8	73.18	13.25	39.2	330.5	187.4
38.8	146.3	2.107	38.8	73.33	13.59	39.2	328.3	188.6
38.84	146.7	2.302	38.9	73.35	13.41	39.2	331.2	188.6
38.8833	146.8	2.596	38.9	73.62	13.4	39.3	328.6	188.4
38.9233	147	2.237	39	73.79	13.44	39.3	330	189.9
38.9633	147.4	2.646	39	73.98	13.59	39.4	330.9	191.3
39.005	147	2.217	39	74.49	13.59	39.4	329.9	189.3
39.045	147.3	2.735	39.1	74.4	13.62	39.4	330.8	192.5
39.0867	147.2	2.41	39.1	74.86	13.59	39.5	331.1	189.9
39.125	147.8	2.614	39.2	74.68	13.72	39.5	330.3	191.4
39.165	147.5	2.24	39.2	75.08	13.94	39.6	331	191
39.2067	147	2.159	39.2	75.35	13.97	39.6	332.9	190.5
39.2483	146.8	2.253	39.3	75.79	13.74	39.7	330.6	191.4
39.29	147	2.321	39.3	76.02	14.13	39.7	333.8	191
39.33	147.4	2.139	39.4	75.99	14.13	39.7	331.5	191.7
39.3683	147.9	2.522	39.4	76.08	14	39.8	334.1	192.2
39.41	147.9	2.498	39.4	76.23	13.82	39.8	334.1	192.4
39.45	148.3	2.302	39.5	76.44	14.01	39.9	333	192
39.49	148.3	2.099	39.5	76.78	14.28	39.9	334.8	194.3
39.5317	148.2	2.364	39.6	76.57	14.37	39.9	334.5	191.9
39.5717	149.2	2.882	39.6	77.25	14.25	40	335.6	196.7
39.6117	151.3	2.335	39.6	76.89	14.09	40	336.5	193.3
39.6517	149.5	2.634	39.7	77.33	14.29	40.1	336.1	196.4
39.6917	149.6	2.135	39.7	77.23	14.64	40.1	336.9	195.1
39.7333	150.2	2	39.8	77.79	14.43	40.1	338.4	194.8
39.775	150.5	2.537	39.8	78.04	14.6	40.2	336.4	196.7
39.815	150.3	2.099	39.9	78.26	14.39	40.2	339.9	195.6
39.855	151	2.325	39.9	78.7	14.51	40.3	337.9	196.5
39.8967	151.3	2.498	39.9	78.66	14.63	40.3	340.1	196.4
39.9383	151.5	2.054	40	78.77	14.61	40.3	340	196.3
39.9783	151.7	2.409	40	78.97	14.81	40.4	339.8	196.4
40.0183	152.1	2.253	40.1	79.29	14.85	40.4	341.5	198.4
40.0567	152.4	2.537	40.1	79.6	14.78	40.5	340.3	196.1
40.0983	152.8	2.608	40.1	79.64	14.65	40.5	341.1	199.3
40.1383	152.4	2.383	40.2	79.93	14.96	40.6	341.7	198
40.1783	152.9	2.808	40.2	80.09	15.21	40.6	342.8	198.1
40.2183	152.6	2.18	40.3	80.35	14.62	40.6	340.9	199.1
40.2583	153.3	2.548	40.3	80.33	15	40.7	344.3	198.7
40.3	154.2	2.367	40.3	80.63	14.97	40.7	341.5	198.8
40.34	154.2	2.254	40.4	80.65	14.89	40.8	344	199.9
40.3817	154.2	2.719	40.4	80.66	14.97	40.8	344	200.2
40.4217	154.6	2.164	40.5	81.46	15.19	40.8	344	199.2
40.4617	154.9	2.421	40.5	81.01	14.98	40.9	344.1	201.9
40.5017	155.7	2.619	40.5	81.36	14.97	40.9	344.6	198.9
40.5433	156	1.781	40.6	81.84	15.1	41	345.7	202.3
40.5833	155.4	1.996	40.6	82.01	15.11	41	346.4	200.4
40.6217	156.2	1.977	40.7	82.31	15.73	41	347.4	200.8
40.6633	156	2.031	40.7	82.33	15.39	41.1	344.9	202.8
40.705	156.7	2.644	40.7	82.67	15.42	41.1	348.3	202.3
40.745	156.4	2.067	40.8	82.66	15.42	41.2	345	202.9
40.785	156.7	2.5	40.8	83.26	15.42	41.2	348	202.8
40.825	157.3	2.392	40.9	83.12	15.56	41.3	344.7	203.2
40.8667	157.6	2.536	40.9	83.1	15.68	41.3	348.5	203.7
40.905	157.7	2.396	40.9	83.18	15.59	41.3	347.2	203.4
40.9467	158	2.371	41	83.79	15.83	41.4	346.7	202.5
40.9883	158.3	2.544	41	83.89	15.85	41.4	347.8	205.7
41.0283	158.7	2.131	41.1	84.03	15.76	41.5	348.1	203.2
41.07	158.6	2.261	41.1	84.45	15.94	41.5	347.9	204.9
41.11	159.1	2.733	41.2	84.34	15.51	41.5	348.7	203.4
41.1517	158.6	2.439	41.2	84.55	16.13	41.6	348.4	204.4
41.19	159.5	2.097	41.2	84.58	15.82	41.6	349.6	205.4
41.2317	159.8	2.311	41.3	85.13	16.36	41.7	351.4	204.7
41.2717	160.2	2.311	41.3	85.41	16.18	41.7	347.9	206.3
41.3117	160.6	2.058	41.4	85.31	15.98	41.7	352.8	205.3
41.3533	160.9	2.153	41.4	85.48	16.04	41.8	349.6	206
41.3917	160.6	2.2	41.4	86.15	16.2	41.8	351.4	206.4
41.4333	160.9	2.256	41.5	86.05	16.29	41.9	351.4	206.3
41.475	161.6	2.194	41.5	86.53	16.25	41.9	351.2	206.4
41.515	161.8	2.674	41.6	86.45	16.45	41.9	352.4	209.1
41.555	162	2.283	41.6	86.57	16.35	42	352.9	206.7
41.5967	162.7	2.719	41.6	86.73	16.49	42	353.5	209.4
41.635	162.5	2.318	41.7	87.01	16.65	42.1	354.3	208.6
41.6767	163.2	2.375	41.7	87.29	16.49	42.1	356.1	209.2
41.7167	162.9	2.611	41.8	87.51	16.68	42.2	354	210.3
41.7583	163.2	2.148	41.8	87.47	16.62	42.2	357.1	209.6
41.7967	164.1	2.49	41.8	87.87	16.85	42.2	354.4	210.5
41.8383	164.1	2.261	41.9	87.88	16.59	42.3	358.7	210.2
41.88	164	2.384	41.9	88.35	16.9	42.3	355.2	210.7
41.9217	164.6	2.668	42	88.59	16.9	42.4	359.2	210.6
41.9617	164.8	1.907	42	88.47	16.88	42.4	356.6	211
42.0033	165.3	2.426	42	89.05	16.73	42.4	359.4	211.3
42.045	165.6	1.95	42.1	89.46	15.87	42.5	359.2	212.5
42.0833	165.4	2.632	42.1	88.99	17.25	42.5	358.1	211.3
42.125	165.4	2.01	42.2	89.54	17.01	42.6	359.6	213.9
42.165	166.7	2.56	42.2	89.57	16.79	42.6	358.8	210.6
42.2067	166.1	2.221	42.2	89.75	17.31	42.6	358.9	214.7
42.2467	166.9	2.431	42.3	89.98	17	42.7	359.6	212
42.2867	166.7	2.526	42.3	89.9	17.38	42.7	359.2	212.9
42.3267	167.3	1.801	42.4	89.99	17.33	42.8	358.2	214.4
42.3667	164.1	9.299	42.4	90.32	16.93	42.8	362.3	214.1
42.4083	167.6	2.564	42.4	90.87	17.87	42.9	358.3	213.9
42.45	167.7	2.114	42.5	90.72	17.51	42.9	361.6	214.2
42.49	167.9	2.233	42.5	91.2	17.34	42.9	359.4	213.6
42.53	168.1	2.12	42.6	91.11	17.47	43	361.6	215
42.5717	168.6	2.28	42.6	91.47	17.57	43	361.8	215
42.6117	168.9	2.688	42.6	91.88	17.38	43.1	361	212.5
42.6517	169.2	2.4	42.7	91.48	17.6	43.1	362.8	217.3
42.6917	169.7	2.283	42.7	92.22	17.66	43.1	363.2	213.7
42.7333	169.2	1.885	42.8	92.18	18.04	43.2	362.3	216.3
42.7717	170.4	2.165	42.8	92.43	17.77	43.2	363.2	215.9
42.8117	170.7	2.574	42.8	92.93	17.79	43.3	365.1	216.2
42.8533	170.5	2.464	42.9	92.66	17.87	43.3	363.3	217.3
42.895	171.2	2.196	42.9	93.3	17.73	43.3	367.4	217
42.935	171.3	2.073	43	93.45	17.84	43.4	364	217.7
42.975	171.2	2.436	43	93.94	18.1	43.4	367.3	217.8
43.0167	171.7	3.053	43.1	93.32	18.15	43.5	363.6	217.9
43.0567	172.1	2.696	43.1	94.22	17.93	43.5	368	218.6
43.0967	172.6	2.535	43.1	93.91	18.11	43.5	365.5	218.3
43.1383	172.6	2.308	43.2	94.23	18.1	43.6	366.3	218.1
43.1767	172.3	2.252	43.2	94.54	18.22	43.6	366.5	220.1
43.2183	172.9	2.46	43.3	94.62	18.36	43.7	367.1	218.5
43.26	173.6	2.745	43.3	94.61	18.35	43.7	366.8	220.8
43.3017	173.8	2.615	43.3	94.99	18.26	43.8	367.6	218
43.3383	173.8	2.531	43.4	94.77	18.59	43.8	367.5	220.4
43.38	174.3	2.219	43.4	95.03	18.5	43.8	368.3	219.3
43.4217	174.5	2.082	43.5	95.11	18.21	43.9	368.4	220.4
43.4617	174.7	2.167	43.5	95.6	18.65	43.9	367.5	220.9
43.5033	175.5	2.335	43.5	95.74	18.74	44	370.1	220
43.5433	175.5	2.349	43.6	95.95	18.42	44	368	221.6
43.5833	175.7	2.204	43.6	96.24	18.48	44	371.2	220.6
43.6233	175.6	2.32	43.7	96.17	18.7	44.1	368.6	221.5
43.6633	176.2	2.249	43.7	96.57	19.02	44.1	371.3	221.2
43.7033	175.7	2.463	43.7	96.96	18.81	44.2	370.4	221.3
43.745	176.7	2.853	43.8	96.88	19.22	44.2	370.3	221.5
43.7867	176.8	2.309	43.8	97.25	18.82	44.2	371.5	224.4
43.8267	177.6	2.353	43.9	97.49	18.75	44.3	371.6	219.9
43.87	177.7	2.109	43.9	97.77	19.02	44.3	371	223.8
43.9083	177.9	2.062	43.9	97.65	19.14	44.4	372.2	222.5
43.95	177.8	2.091	44	98.12	19.18	44.4	372.6	223.2
43.99	177.8	2.615	44	98.13	19.26	44.5	371.5	224.3
44.03	178.7	2.281	44.1	98.54	19.46	44.5	373.9	222.9
44.0717	179.1	1.929	44.1	98.42	18.84	44.5	371.8	224.9
44.1117	179.1	2.655	44.1	98.04	20.37	44.6	375.7	224.5
44.1517	179.5	2.023	44.2	99.64	19.76	44.6	372.2	224.6
44.1933	179.4	2.266	44.2	98.2	18.29	44.7	375.9	225.7
44.235	179.5	2.764	44.3	98.99	19.95	44.7	373.9	225.2
44.275	179.9	2.389	44.3	99.87	19.71	44.7	374.4	224.5
44.315	180.9	2.348	44.3	99.36	19.51	44.8	375.6	227.2
44.355	180.6	2.275	44.4	100.2	19.29	44.8	374.7	224.1
44.395	180.7	2.417	44.4	100.2	19.6	44.9	375.8	227.9
44.4367	181.5	1.833	44.5	100.1	19.44	44.9	377.1	225.1
44.4767	182	2.435	44.5	100.5	19.45	44.9	376.5	227.5
44.5183	182	2.745	44.6	100.8	19.81	45	377.5	226.5
44.5567	182	2.367	44.6	101.2	19.9	45	378.6	227.5
44.6	182.3	2.693	44.6	101.2	19.81	45.1	376.8	228.4
44.64	182.6	2.474	44.7	101.5	20.1	45.1	380.5	228.2
44.6817	183.4	2.547	44.7	101.6	19.99	45.2	377.1	229.1
44.72	182.9	2.462	44.8	102.1	19.98	45.2	382	229.8
44.7617	183.5	2.431	44.8	101.7	19.82	45.2	377.8	229
44.8017	184	1.574	44.8	102.3	20	45.3	381.4	230
44.8433	184.8	2.605	44.9	102.6	19.85	45.3	380.6	230.3
44.8833	185.1	1.981	44.9	102.2	20.33	45.4	379.4	228.1
44.925	185	2.42	45	102.7	19.97	45.4	380.6	232.2
44.965	184.8	2.319	45	103	20.29	45.4	381.4	228.6
45.005	184.2	1.828	45	102.6	20.33	45.5	380.6	230.1
45.0467	185.2	1.83	45.1	103	20.61	45.5	381.2	231.2
45.0867	185.2	2.72	45.1	103.4	20.52	45.6	382.1	230.4
45.1267	185.8	2.387	45.2	103.2	20.58	45.6	380.6	231.3
45.1683	185.5	2.572	45.2	103.1	20.68	45.6	384.2	231.2
45.2067	186.5	2.126	45.2	104	20.79	45.7	380.4	231.1
45.2483	186.7	2.279	45.3	104.1	20.55	45.7	383.1	231.7
45.2883	187	2.205	45.3	104.4	20.43	45.8	383	232.2
45.3317	187.2	1.973	45.4	104.5	21.16	45.8	382.2	230.1
45.3717	187.8	1.994	45.4	104.7	20.88	45.8	383	233.8
45.4117	188.3	2.064	45.4	105	20.86	45.9	383.4	230.3
45.4517	188	2.597	45.5	104.9	21	45.9	383.8	234.3
45.4917	188.1	2.4	45.5	105.5	21.12	46	384.4	231.7
45.5333	188.7	2.406	45.6	105.6	20.86	46	385.9	232.5
45.5733	188.7	2.391	45.6	105.8	20.88	46.1	383.9	234.4
45.615	189.1	2.238	45.6	105.8	21.39	46.1	387.1	233.1
45.655	189.6	2.19	45.7	106.4	21.14	46.1	383.6	233.7
45.695	189.7	2.245	45.7	106.2	21.41	46.2	388	234.1
45.7367	190	1.992	45.8	106.5	20.98	46.2	385	234.3
45.7767	190.5	1.974	45.8	106.1	20.97	46.3	388.3	234.2
45.8167	190.5	2.258	45.9	107	21.04	46.3	386.3	234.4
45.8567	190.2	2.332	45.9	106.8	21.09	46.3	387.2	234.9
45.8967	190.9	2.305	45.9	107.1	21.51	46.4	387.8	236.6
45.9383	190.6	2.228	46	107.1	21.41	46.4	387.1	234.2
45.9783	191.5	2.49	46	107.6	21.34	46.5	387.3	236.8
46.02	192.1	2.63	46.1	107.9	21.5	46.5	387.9	234.1
46.06	192.2	1.614	46.1	107.9	21.6	46.5	388.3	237.3
46.1017	192.6	1.723	46.1	108	21.68	46.6	389	236.6
46.1417	192.2	2.179	46.2	108.5	21.91	46.6	389.2	236.5
46.1833	193	2.555	46.2	108.2	21.85	46.7	389.1	238
46.2217	193.5	2.358	46.3	108.5	21.62	46.7	391.4	236.7
46.2633	193.5	2.426	46.3	109	21.68	46.8	389	237.8
46.3033	193.9	1.908	46.3	109.1	22.12	46.8	391.9	238.5
46.345	194.1	2.505	46.4	109	21.78	46.8	390.7	237.5
46.3867	194.3	2.055	46.4	109.4	21.72	46.9	390.2	237.9
46.4267	194.4	2.162	46.5	109.9	21.9	46.9	391.7	240.2
46.4667	194.6	2.241	46.5	110	22.15	47	391.1	236.4
46.5083	195.7	2.289	46.5	110.1	22.1	47	392.2	240.9
46.5483	194.9	2.234	46.6	110.2	22.26	47	392.5	237.9
46.59	195.7	2.728	46.6	110.2	22.34	47.1	392.6	240.3
46.63	196.3	2.584	46.7	110.7	22.37	47.1	391.5	239.9
46.67	195.5	1.779	46.7	111	22.17	47.2	394.3	239.2
46.71	196.3	2.03	46.7	110.8	22.3	47.2	391	240.8
46.75	196.7	2.444	46.8	111.4	22.92	47.2	395.9	240.5
46.79	196.6	2.207	46.8	111.3	22.46	47.3	392.8	240.5
46.8317	197	2.172	46.9	111.4	22.11	47.3	394.9	241.5
46.8717	197	1.818	46.9	111.5	22.75	47.4	393.9	241.5
46.9117	197.7	1.888	46.9	111.8	22.26	47.4	394.5	239.3
46.9517	197.9	2.239	47	111.7	22.7	47.4	395.5	244.1
46.9917	198.4	2.274	47	112.2	23.18	47.5	395.9	240.1
47.0317	198.7	1.886	47.1	112.6	22.64	47.5	396.8	244.1
47.0717	198.9	2.115	47.1	113.1	22.86	47.6	397.6	243.2
47.1133	199.2	2.751	47.1	112.9	22.69	47.6	397.8	243.5
47.1533	199.2	1.937	47.2	113.3	23	47.7	396.4	245
47.1933	200.1	2.161	47.2	112.8	22.93	47.7	399.3	244.3
47.2333	199.6	2.148	47.3	113.4	23.05	47.7	396.6	245.3
47.2733	199.6	2.407	47.3	113.2	23.07	47.8	400.6	244.7
47.315	200.4	1.919	47.3	114	23.19	47.8	398	244.5
47.355	200.6	2.177	47.4	113.7	22.87	47.9	400.1	245.6
47.395	201	1.994	47.4	114.1	23.3	47.9	400	246.2
47.435	201.3	2.443	47.5	114.1	23.59	47.9	399.2	243.3
47.4767	200.9	2.515	47.5	114.4	23.15	48	399.7	247.5
47.515	201.7	2.297	47.6	114.7	23.79	48	400	244.2
47.5567	201.8	1.988	47.6	114.6	23.49	48.1	400.5	245.5
47.5967	202.1	1.941	47.6	114.6	23.46	48.1	399.5	247
47.6383	202.4	2.593	47.7	115.1	23.36	48.1	402.5	245.3
47.6783	202.5	2.152	47.7	115.3	23.68	48.2	398.9	247
47.7183	203.1	2.038	47.8	115.3	23.47	48.2	403.1	246.3
47.7583	203.1	2.383	47.8	115.9	23.46	48.3	399.7	246.1
47.8	203.9	2.079	47.8	115.9	23.48	48.3	402.2	247
47.8383	204	1.8	47.9	116.1	23.85	48.3	400.9	246.3
47.8817	204.1	2.232	47.9	116.8	23.71	48.4	401	246.1
47.9217	204.4	2.201	48	116.8	23.92	48.4	403	248.1
47.9617	204.4	2.646	48	116.7	23.5	48.5	402.5	246.1
48.0033	204.8	2.271	48	116.9	23.67	48.5	403.2	249.1
48.0433	205.4	2.453	48.1	117.2	23.97	48.6	402.7	246.8
48.0833	205.4	2.144	48.1	117.4	24.2	48.6	403.9	248.2
48.1233	205.8	2.194	48.2	117.6	23.82	48.6	403.6	248.2
48.165	206.1	2.689	48.2	117.7	24.34	48.7	405.3	248.2
48.205	206.6	2.184	48.2	118	24.15	48.7	402.5	249.4
48.245	206.8	2.296	48.3	118.1	24.25	48.8	406.5	248.6
48.285	206.6	2.639	48.3	118.6	24.68	48.8	403.8	249
48.325	206.9	2.04	48.4	118.2	24.63	48.8	407.7	250.4
48.365	207.7	1.978	48.4	118.8	24.27	48.9	405.4	249.9
48.405	207.7	2.299	48.4	118.7	24.16	48.9	405.9	249.3
48.4467	208.4	2.283	48.5	118.9	24.82	49	406.5	252.1
48.4883	207.7	2.239	48.5	119.4	24.37	49	405.7	247.7
48.5283	208.4	2.478	48.6	118.9	24.67	49	406.2	252.7
48.57	208.5	2.696	48.6	119.1	24.66	49.1	407.5	249.4
48.61	208.9	2.501	48.6	119.8	24.78	49.1	407	251.8
48.65	210	2.328	48.7	119.7	24.6	49.2	408	251.5
48.69	209.6	1.798	48.7	120.1	24.74	49.2	408.1	251.1
48.73	209.5	2.142	48.8	120.1	24.62	49.3	406.5	252.6
48.7717	210.3	1.832	48.8	120.7	24.84	49.3	410.5	252.4
48.8117	210.2	2.058	48.9	120.5	24.76	49.3	407.8	252.5
48.8517	210.5	2.314	48.9	121	24.96	49.4	409.1	252.4
48.8917	210.8	2.166	48.9	120.9	24.95	49.4	410.3	254
48.9333	211.1	2.282	49	120.9	25.18	49.5	408.6	251.4
48.975	211	2.081	49	121.1	24.69	49.5	410.4	255.9
49.015	211.2	2.293	49.1	121.8	24.93	49.5	410.2	250.6
49.0567	211.7	1.851	49.1	121.7	25.33	49.6	410.5	255
49.0967	212.9	2.685	49.1	122.2	25.56	49.6	411.4	252.2
49.1367	212.7	2.104	49.2	122.1	25.43	49.7	410.7	253.9
49.1783	212.2	2.199	49.2	123	25.48	49.7	410.1	254.4
49.2183	212.8	2.456	49.3	122.3	25.18	49.7	412.5	254.4
49.2583	213.5	2.47	49.3	122.6	25.19	49.8	410.3	255.5
49.3	213.1	2.271	49.3	122.9	25.84	49.8	413.9	255.5
49.34	213.3	2.305	49.4	123	25.59	49.9	410	255
49.38	214.2	2.405	49.4	123.4	25.64	49.9	413.3	255.9
49.42	214.1	2.96	49.5	123.6	25.71	49.9	413	255.8
49.4617	214.5	1.652	49.5	123.8	25.75	50	412.4	253.6
49.5033	214.9	2.099	49.5	123.7	25.63	50	413	257.4
49.5433	215.3	2.111	49.6	124.1	26.28	50.1	413.1	254.5
49.5833	215.2	2.618	49.6	124	26.15	50.1	413.3	256.6
49.6233	215.3	2.078	49.7	124.6	26.05	50.2	414.3	257.1
49.6633	216.2	2.18	49.7	124.4	26.09	50.2	415.9	255.6
49.705	215.6	2.117	49.7	124.7	25.96	50.2	412.5	257.8
49.745	216.2	2.251	49.8	124.7	25.71	50.3	417.5	257
49.785	216.5	2.248	49.8	124.9	25.76	50.3	413.9	256.7
49.8267	217.2	2.134	49.9	125.2	26.25	50.4	415.6	258.2
49.8683	217	2.22	49.9	125.2	26.18	50.4	416.4	260.4
49.9083	217.4	2.237	49.9	125.4	26.17	50.4	415.9	256.2
49.9483	217.6	2.215	50	125.9	26.29	50.5	415.8	259.9
49.9883	217.9	2.71	50	125.8	26.4	50.5	417.6	258.3
50.03	218	1.985	50.1	126.3	26.56	50.6	417.8	259.3
50.0717	218.6	2.282	50.1	126.4	26.62	50.6	417.4	260.4
50.1117	218.7	2.616	50.1	126.3	26.39	50.6	420.4	261
50.1517	218.5	2.184	50.2	126.4	26.35	50.7	416.8	261.9
50.1917	219.3	1.989	50.2	126.6	26.77	50.7	421.6	260.5
50.2333	219.6	2.564	50.3	126.9	26.73	50.8	417.8	260.5
50.2717	219.4	2.092	50.3	127.3	26.72	50.8	420.8	261.9
50.3133	220	2.232	50.3	127.3	26.63	50.8	420.7	261.4
50.355	220.5	2.109	50.4	127.5	26.87	50.9	419.8	259.8
50.3967	220.7	2.208	50.4	127.5	27.05	50.9	420.6	264
50.4367	221.2	2.308	50.5	127.9	26.82	51	420.8	260.7
50.475	221.6	2.685	50.5	128.1	27.2	51	420.5	262.4
50.5167	221.1	2.547	50.6	128	27.29	51.1	420	262.1
50.5567	221.9	2.412	50.6	128.6	27.26	51.1	421.9	261.3
50.5983	222.1	2.353	50.6	128.5	27.07	51.1	418.7	263
50.6383	222.4	1.819	50.7	128.9	27.08	51.2	423.1	261.8
50.6783	222.4	1.683	50.7	128.9	27.33	51.2	420.2	262.9
50.7183	222.6	2.842	50.8	129.2	27.46	51.3	424.9	262.6
50.76	223.1	2.086	50.8	129.1	27.57	51.3	419.2	262.5
50.8017	223.5	2.671	50.8	129.3	26.99	51.3	423.5	263.4
50.8433	223.8	2.44	50.9	129.9	27.55	51.4	422.7	263.6
50.8833	224.4	2.169	50.9	129.5	27.26	51.4	422.2	262.9
50.9217	223.8	1.907	51	129.6	27.29	51.5	423.1	264.5
50.9633	224.3	2.149	51	130.1	27.57	51.5	423.1	261.6
51.0033	224.5	2.526	51	130.2	27.7	51.5	422.8	265.7
51.0433	224.9	2.181	51.1	130.6	27.94	51.6	424.6	264.1
51.0833	225.3	2.095	51.1	130.8	27.4	51.6	425.2	263.9
51.125	225.5	2.049	51.2	131.4	28.08	51.7	423.7	264.2
51.1667	225.5	2.09	51.2	131.2	27.81	51.7	425	264.5
51.205	226.1	2.369	51.2	132	28.36	51.8	423	265.6
51.2467	226.4	2.526	51.3	132.1	28.16	51.8	428	265.6
51.2867	226.7	2.568	51.3	131.6	27.96	51.8	424.1	265.2
51.3267	226.8	1.724	51.4	131.7	27.84	51.9	427	266.4
51.3683	226.9	2.534	51.4	132.3	28.2	51.9	427.1	267.2
51.4083	227.2	2.11	51.4	132.4	28.17	52	425.7	265.6
51.4483	228	2.298	51.5	132.5	28.22	52	427.6	269.9
51.4883	227.7	1.671	51.5	133.2	28.39	52	427	266.3
51.53	228.2	2.721	51.6	133	28.42	52.1	426.6	269.5
51.57	228.2	2.073	51.6	132.8	28.23	52.1	429.1	265.9
51.61	229	1.779	51.6	133	28.37	52.2	428.3	270
51.65	228.6	2.313	51.7	133.2	28.47	52.2	428.6	269.3
51.69	228.5	2.181	51.7	133.5	28.75	52.2	430.7	267.6
51.7317	229.3	2.187	51.8	133.3	28.79	52.3	426.9	269.7
51.7733	230.1	2.723	51.8	134.3	28.72	52.3	432.3	268.5
51.8133	229.9	2.55	51.8	133.7	28.54	52.4	427.9	269.8
51.8533	230.1	1.918	51.9	134.3	28.49	52.4	431.7	269.9
51.8933	230.6	2.25	51.9	134.2	28.96	52.4	430.5	269.4
51.935	230.6	2.598	52	134.4	28.91	52.5	429.9	268.3
51.9767	231.2	1.615	52	134.9	28.88	52.5	432.4	272.2
52.0167	230.7	1.94	52.1	134.8	28.82	52.6	431.8	267.9
52.0567	232.2	2.087	52.1	135	29.21	52.6	432.1	272.4
52.0967	231.8	2.288	52.1	135.1	28.61	52.7	432.6	270
52.1383	232	1.769	52.2	135.4	28.81	52.7	433.5	270.3
52.1783	232.3	1.593	52.2	135.9	29.28	52.7	431.7	272.2
52.2183	232.5	2.912	52.3	135.8	29.04	52.8	434.9	270.7
52.2583	233	2.296	52.3	136.1	28.92	52.8	431.5	272.5
52.3	233.4	2.331	52.3	136.1	29.29	52.9	435.3	271.4
52.3383	232.8	2.217	52.4	136.3	29.36	52.9	433.1	271.1
52.3817	233.9	2.256	52.4	136.8	29.34	52.9	434.1	271.6
52.4217	233.6	1.614	52.5	136.9	29.56	53	434.4	273.4
52.4633	234.5	2.481	52.5	137.1	29.7	53	431.9	270.3
52.5033	234.7	2.193	52.5	137.2	29.85	53.1	433.7	274.5
52.5433	234.4	2.078	52.6	137.1	29.42	53.1	434.1	270.8
52.5833	234.6	2.485	52.6	137.6	29.48	53.1	433.1	274.6
52.6233	234.8	2.176	52.7	137.5	29.67	53.2	433.8	273.4
52.665	235.7	2.08	52.7	137.7	29.6	53.2	435.7	272.2
52.7033	235.1	2.147	52.7	137.8	29.93	53.3	433.6	273.4
52.7467	235.8	2.003	52.8	137.8	29.97	53.3	437.4	273.3
52.7867	236	2.349	52.8	138.2	30.5	53.4	434.7	273.7
52.8267	236.7	2.102	52.9	138.6	29.86	53.4	436.6	274.5
52.8667	236.8	2.012	52.9	138.6	30.04	53.4	437.2	274.9
52.9067	237.5	2.099	52.9	138.6	29.84	53.5	435.6	274.1
52.9483	237.6	2.208	53	139.1	30.08	53.5	436.6	277
52.9883	237.7	2.529	53	139.3	29.94	53.6	438.3	273.6
53.03	237.7	2.106	53.1	139.2	30.04	53.6	437.5	275.5
53.07	238.2	1.974	53.1	139.4	30.26	53.6	437.8	276.2
53.11	238.8	2.106	53.1	139.3	30.28	53.7	439.2	274.8
53.1517	238.3	2.446	53.2	140.3	29.94	53.7	437.5	276.9
53.1917	238.9	1.894	53.2	140.4	30.39	53.8	440.9	276.4
53.23	239.1	2.875	53.3	140	30.47	53.8	438.4	276.2
53.2717	238.8	1.735	53.3	140.2	30.29	53.8	441.2	277.3
53.3133	240	2.366	53.3	140.3	30.41	53.9	439.2	276.8
53.3533	239.7	1.501	53.4	140.3	30.54	53.9	440.4	276.7
53.395	240.4	1.893	53.4	140.8	30.48	54	441.2	278.5
53.435	240.1	2.184	53.5	141.1	30.95	54	440	276.3
53.4767	240.6	1.709	53.5	141.8	30.73	54	441	279.4
53.5183	241.1	2.246	53.5	141.4	30.86	54.1	441.6	276.1
53.5583	240.8	2.391	53.6	141.9	30.98	54.1	440.8	278.9
53.5983	241.9	2.243	53.6	141.5	31.01	54.2	440.5	278.9
53.6383	241.8	2.297	53.7	142.2	31.13	54.2	443.4	278.2
53.68	242.1	2.769	53.7	142.2	30.62	54.3	439.1	278.7
53.72	242.6	1.918	53.8	142.3	31.21	54.3	443.5	278.3
53.7617	243.1	1.646	53.8	142.9	31	54.3	440.5	278.3
53.8017	243	2.28	53.8	143	31.11	54.4	441.7	278.8
53.8417	243.2	1.947	53.9	142.7	31.37	54.4	442.6	279.7
53.88	242.9	1.82	53.9	143	31.12	54.5	441.2	276.9
53.9217	243.3	2.192	54	143.2	31.23	54.5	442.9	281.3
53.9633	243.4	2.361	54	143.5	31.58	54.5	443.8	277.4
54.0033	243.6	2.3	54	143.3	31.47	54.6	442.6	281.6
54.0433	244.6	2.884	54.1	144	31.6	54.6	443.8	279
54.0833	244.8	2.176	54.1	144.3	31.49	54.7	442.7	281.3
54.125	245.1	2.31	54.2	144.1	31.39	54.7	442.6	280.7
54.165	245.6	2.011	54.2	144	31.96	54.7	445.8	280.8
54.205	244.8	2.125	54.2	144.7	31.66	54.8	442.6	281.6
54.2467	245.3	2.227	54.3	144.7	31.28	54.8	447.8	281.2
54.2867	246.4	2.458	54.3	144.5	32	54.9	444.8	281.1
54.3267	246.2	2.501	54.4	145.2	31.61	54.9	446.1	282.2
54.3683	246	2.352	54.4	145.2	31.74	54.9	447.6	284.2
54.4083	247.3	1.925	54.4	145.4	31.87	55	446.6	280.4
54.45	247.1	2.328	54.5	145.6	32.22	55	447	284.4
54.49	246.8	2.068	54.5	145.5	31.98	55.1	446.9	280.5
54.53	247.2	2.354	54.6	145.7	32.33	55.1	447.1	284.2
54.5717	247.7	2.194	54.6	145.7	32.12	55.2	448	282.4
54.6117	247.9	2.139	54.6	145.8	32.1	55.2	448.9	282.3
54.6517	248	2.18	54.7	146.4	32.55	55.2	447.2	284.4
54.6917	248.2	2.473	54.7	146.2	32.49	55.3	450.5	282.6
54.7317	248.3	2.177	54.8	146.7	32.1	55.3	447.2	283.2
54.7717	249.3	2.246	54.8	146.9	32.19	55.4	451.3	284.7
54.8133	249.5	1.943	54.8	147	32.2	55.4	448.6	283.5
54.855	249.6	2.053	54.9	147.2	32.44	55.4	449.2	283.8
54.8933	250	2.331	54.9	147.7	32.44	55.5	450.4	287
54.935	250	2.115	55	147.9	32.76	55.5	450.5	282.9
54.975	250.7	2.392	55	147.5	32.73	55.6	449.6	286.1
55.015	251.1	2.103	55	148.1	32.8	55.6	449.7	283.7
55.055	250.8	2.495	55.1	148	32.9	55.6	449.4	284.8
55.095	251.3	2.597	55.1	148.6	32.94	55.7	447.9	285.6
55.1367	251	2.823	55.2	148.6	32.68	55.7	452.4	285.2
55.1767	251.6	2.289	55.2	148.5	32.9	55.8	447.9	285.2
55.2183	251.9	1.857	55.2	148.9	32.89	55.8	452	285.8
55.2583	252.2	1.796	55.3	148.8	32.58	55.9	449.2	285.2
55.2967	252.9	1.759	55.3	148.9	33.47	55.9	453.2	286.9
55.3383	252.7	1.571	55.4	149.3	33.07	55.9	452.5	286.9
55.3783	252.3	2.34	55.4	149.4	32.86	56	451.6	284.5
55.4183	252.6	2.296	55.5	149.8	33.13	56	452.4	289.5
55.4583	253.3	2.213	55.5	149.8	33.47	56.1	452.8	284.8
55.5	253.2	2.61	55.5	149.6	33.22	56.1	452.9	288.2
55.54	254	2.437	55.6	150.1	33.14	56.1	452.1	288
55.5817	254.1	2.064	55.6	150.1	33.69	56.2	455.6	287.4
55.6217	254.2	2.061	55.7	150.3	33.62	56.2	451.9	287.8
55.6617	254.9	1.526	55.7	151	33.2	56.3	455.6	287.5
55.7017	254.9	2.351	55.7	150.8	33.44	56.3	452.2	288.5
55.7433	255.4	2.049	55.8	151.1	33.7	56.3	456.6	288.3
55.785	255.5	2.189	55.8	150.9	33.66	56.4	453.4	288.3
55.8233	255.7	2.151	55.9	151.3	33.7	56.4	456.2	288.6
55.865	256.8	1.913	55.9	150.9	33.58	56.5	455.7	291.3
55.905	256.4	2.08	55.9	151.7	33.84	56.5	454.7	286.7
55.9467	256.6	2.168	56	151.4	33.63	56.5	455.3	291.3
55.9867	256.9	2.497	56	151.9	33.76	56.6	457.3	288.6
56.0283	257.1	2.077	56.1	152.5	33.63	56.6	456.7	290.7
56.0683	258	1.986	56.1	152.1	34.09	56.7	457.8	289.3
56.11	257.8	1.994	56.1	152.6	33.72	56.7	458.4	289.4
56.15	258.7	2.087	56.2	152.7	33.87	56.8	454.9	290.8
56.1883	258.6	2.23	56.2	153	34.01	56.8	460	290.5
56.23	258.3	2.437	56.3	153.1	33.95	56.8	457	290.4
56.27	258.6	2.322	56.3	153.2	34.06	56.9	458.8	291.6
56.3117	259	0.9291	56.3	153.4	34.16	56.9	458.7	292.1
56.3517	258.7	2.561	56.4	153.3	34.25	57	457.6	289.7
56.3917	259.9	1.836	56.4	153.8	34.45	57	458	293.7
56.4333	259.4	2.089	56.5	154	34.72	57	459.5	290.9
56.4733	260.5	2.376	56.5	154.2	34.7	57.1	458.4	291.3
56.515	260.1	2.311	56.5	154.3	34.22	57.1	457	292.6
56.5567	260.6	1.813	56.6	154.5	34.85	57.2	459.6	290.2
56.595	260.3	1.748	56.6	154.6	34.32	57.2	456.3	292.4
56.6367	261.2	3.098	56.7	154.5	34.79	57.2	460.5	292.6
56.6767	261.5	2.076	56.7	154.9	34.92	57.3	458.4	292
56.7183	261.2	2.368	56.7	155.2	35	57.3	459.9	293.3
56.7583	261.9	2.755	56.8	154.9	34.52	57.4	460.1	293.3
56.8	261.6	2.203	56.8	155.2	34.47	57.4	460.2	290.3
56.8417	262.8	1.95	56.9	155.4	35.24	57.4	460.2	295.1
56.88	262	2.445	56.9	155.7	35.09	57.5	461	292.4
56.9217	262.9	2.551	56.9	155.6	35.13	57.5	461.5	293.9
56.9633	263.1	2.488	57	156	35.04	57.6	460.3	294.9
57.005	263.6	2.252	57	156.3	35.22	57.6	463.1	294.3
57.0433	263.5	1.8	57.1	156.5	35.18	57.7	460.4	295
57.0833	263.9	2.312	57.1	156.4	35.4	57.7	464.6	295.3
57.125	264.5	1.982	57.2	157	35.51	57.7	462.1	294.3
57.165	264.9	2.234	57.2	157	35.19	57.8	463.5	295.3
57.2067	264.4	1.944	57.2	156.9	35.31	57.8	464.7	297.4
57.2467	264.4	2.32	57.3	157.3	35.16	57.9	463.6	293.7
57.2883	265.5	1.572	57.3	157.2	35.93	57.9	463.9	297.4
57.3283	265.3	2.088	57.4	157.4	35.39	57.9	465.3	294.5
57.37	265.2	2.51	57.4	158	35.65	58	465.9	295.9
57.41	266	2.381	57.4	157.6	35.63	58	463.1	297.7
57.4517	266.5	2.186	57.5	158.6	35.74	58.1	468.2	296.6
57.4917	266.4	2.218	57.5	157.6	35.5	58.1	462.9	297.2
57.5317	266.4	2.761	57.6	158.2	35.62	58.1	468.3	295.9
57.5717	266.2	2.197	57.6	158.7	35.73	58.2	462.5	297.3
57.6133	267.3	2.808	57.6	158.3	35.5	58.2	468	297.5
57.655	267.7	2.553	57.7	158.6	36.03	58.3	464.1	296.6
57.695	267.9	2.19	57.7	158.8	36.03	58.3	466.1	297.7
57.735	267.5	2.67	57.8	159.7	35.5	58.3	465.6	300.3
57.7767	268	2.053	57.8	159.3	36.3	58.4	465.6	295.9
57.8183	268.3	2.415	57.8	159.8	36.21	58.4	465.8	297.7
57.86	269.1	2.335	57.9	159.7	36.17	58.5	466	297.7
57.8983	269.1	1.568	57.9	159.6	36.05	58.5	468.4	297.1
57.94	268.6	2.779	58	159.6	36.38	58.6	464.9	298.4
57.98	269.7	2.211	58	159.9	36.14	58.6	468.5	297.7
58.02	269.7	1.888	58	160.2	36.33	58.6	464.5	298.3
58.0617	270.4	2.182	58.1	160.9	36.36	58.7	469	298.3
58.1017	270.3	2.39	58.1	160.4	36.64	58.7	464.9	298
58.1417	270.7	1.691	58.2	160.5	36.76	58.8	469	299
58.1833	270.8	2.248	58.2	161	36.64	58.8	467.7	299.2
58.225	272.1	2.181	58.2	161.2	37.07	58.8	466.3	296.9
58.265	271.5	2.675	58.3	161.2	36.55	58.9	467.9	300.8
58.3033	271.9	2.369	58.3	161.6	36.45	58.9	468.3	298.4
58.3467	272.5	2.333	58.4	161.5	36.84	59	467.7	299.9
58.3883	272.4	2.597	58.4	161.8	37.06	59	467.2	300.8
58.4283	272.8	1.872	58.4	161.9	36.69	59	471	299.1
58.4683	272.8	2.138	58.5	162.2	36.71	59.1	467.4	300.4
58.5083	273.5	2.219	58.5	162.6	37.18	59.1	471.9	301.2
58.55	273.2	2.236	58.6	162	37.3	59.2	467.7	299.9
58.59	273.4	2.565	58.6	162.4	37.1	59.2	470.6	301.9
58.63	273.7	2.14	58.7	163	37.36	59.2	470.6	301.9
58.67	274.2	3.091	58.7	163.3	37.27	59.3	470.3	300
58.7117	275	1.567	58.7	162.8	37.29	59.3	472.7	305.9
58.7517	274.3	1.568	58.8	163.1	36.86	59.4	471.6	300.4
58.7917	274.9	2.72	58.8	163.4	36.97	59.4	471.4	303.6
58.8317	275.8	2.164	58.9	163.7	37.85	59.5	470.5	303.1
58.8717	275.2	1.962	58.9	163.8	37.63	59.5	473.9	302.5
58.9133	276.1	2.418	58.9	163.9	37.54	59.5	470.9	304
58.9533	275.3	2.215	59	163.9	37.48	59.6	476	302.7
58.995	276	2.487	59	164.3	37.65	59.6	470.8	303.4
59.035	275.7	2.378	59.1	164.6	37.45	59.7	476	304
59.0733	276.3	2.23	59.1	164.7	37.67	59.7	472.2	303.6
59.115	277.8	2.938	59.1	164.3	37.74	59.7	475.8	303.8
59.155	276.7	2.083	59.2	165.1	37.74	59.8	474.7	303.8
59.1967	277.2	2.446	59.2	165.4	37.94	59.8	474.4	303.3
59.2367	277.2	2.142	59.3	165.6	37.36	59.9	475.4	307.3
59.2783	278.1	1.723	59.3	165.1	37.84	59.9	475.1	302.4
59.3183	278.3	1.997	59.3	165.4	38.15	59.9	475.1	306.4
59.3583	279.2	1.71	59.4	165.7	38.09	60	475.1	305.2
59.4017	278.4	2.279	59.4	165.7	38.22	60	477.2	304.1
59.4417	279.4	2.46	59.5	165.7	38.05	60.1	472.2	305.2
59.48	278.5	2.51	59.5	165.9	39.31	60.1	477.3	304.8
59.5217	280.1	2.384	59.5	166.3	38.18	60.2	472.3	305.8
59.5633	279.9	2.196	59.6	166.4	38.39	60.2	477	306.2
59.6033	280.2	1.994	59.6	166.5	38.53	60.2	475	304.7
59.645	280	2.354	59.7	166.9	37.94	60.3	475	304
59.685	279.7	2.767	59.7	166.8	38.24	60.3	476.2	308.3
59.725	281	2.315	59.7	167.2	38.4	60.4	476.7	303.2
59.765	281.3	2.392	59.8	167.9	38.39	60.4	475.9	306.6
59.8067	281.1	1.952	59.8	167.4	38.79	60.4	478.4	305.8
59.8467	282.1	2.663	59.9	167	38.67	60.5	476.9	307.4
59.8883	282.1	2.459	59.9	167.3	38.5	60.5	476.9	307
59.9267	282.6	1.5	59.9	167.7	38.62	60.6	479.8	307.2
59.97	282.4	2.707	60	168	38.82	60.6	474.9	308
60.0083	283	1.664	60	168.5	39.01	60.6	481.1	308.1
60.0483	282.5	2.324	60.1	168.5	38.78	60.7	476.7	308.2
60.09	282.9	1.945	60.1	168.4	38.9	60.7	481.5	309.5
60.1317	283.2	2.086	60.1	168.9	38.9	60.8	478.5	307.9
60.1717	283.4	2.166	60.2	169.2	38.46	60.8	481.7	309.4
60.2133	284	2.663	60.2	169.1	38.75	60.8	481.1	309.4
60.2517	284.1	2.736	60.3	168.7	39.3	60.9	480.2	307
60.2933	284.3	2.265	60.3	169.6	39.35	60.9	480.8	310.9
60.335	284	2.356	60.3	169.4	38.97	61	481.8	307.1
60.375	285.2	1.938	60.4	169.4	39.02	61	480.6	310.3
60.415	285.4	2.577	60.4	169.9	39.57	61.1	481.4	308.8
60.4567	284.8	1.733	60.5	170.2	39.15	61.1	481.5	310
60.4967	286	2.641	60.5	170.3	39.4	61.1	478.9	310.5
60.5383	285.6	2.469	60.6	169.9	39.29	61.2	485	309.7
60.58	286.2	1.592	60.6	170.6	39.36	61.2	480.8	309.9
60.6183	286.9	2.815	60.6	170.5	39.18	61.3	482	309.8
60.6583	286.3	1.565	60.7	170.9	39.53	61.3	482.4	311.3
60.7	286.5	2.162	60.7	171	39.67	61.3	481.7	308.3
60.7417	286.8	1.677	60.8	171.5	39.74	61.4	480.4	313.1
60.78	287.6	2.222	60.8	171.6	39.84	61.4	482.9	309.5
60.8217	287.5	2.221	60.8	171.4	39.78	61.5	481.4	311.7
60.8617	287	2.349	60.9	171.6	39.91	61.5	482.1	310.8
60.9017	288.7	2.735	60.9	171.9	39.68	61.5	482.8	310.2
60.9417	289.2	1.963	61	171.5	39.56	61.6	481.1	311.6
60.9833	288.5	1.672	61	172.1	40	61.6	485.6	311.3
61.0233	288.4	2.404	61	172.4	39.77	61.7	482	311.5
61.0633	289.4	2.456	61.1	172.4	39.99	61.7	485.6	311.6
61.1033	289.6	2.657	61.1	172.7	40.21	61.8	482.2	311.7
61.145	289	1.603	61.2	172.4	40.49	61.8	485.2	313.5
61.185	290.3	2.434	61.2	172.5	40.25	61.8	483.5	312
61.2267	290.5	1.971	61.2	172.8	39.9	61.9	485	312.5
61.2683	290.5	2.002	61.3	173.5	40.28	61.9	486.5	315.3
61.3083	290.7	2.06	61.3	173.2	40.41	62	485.3	311
61.3483	291.2	1.887	61.4	173.1	40.78	62	485.9	316.2
61.3883	290.9	1.922	61.4	173.2	40.29	62	487.5	311.8
61.43	291.1	1.941	61.4	174	40.53	62.1	486.1	313.8
61.47	291.8	2.609	61.5	174.3	40.2	62.1	487.1	314.6
61.5117	291.8	2.262	61.5	174.1	40.44	62.2	488.8	313.8
61.5517	291.7	2.365	61.6	173.8	40.27	62.2	485.7	313.9
61.5933	293.1	2.128	61.6	174.6	40.66	62.2	491	314.7
61.6333	292.8	2.593	61.6	174.5	40.41	62.3	485.7	314.2
61.675	293.4	2.406	61.7	174.9	40.6	62.3	489.1	315.4
61.715	293.5	2.687	61.7	175.1	40.43	62.4	487.4	314.2
61.755	293.6	1.799	61.8	175	40.98	62.4	488.7	314.2
61.795	293.5	1.964	61.8	175.2	40.84	62.4	488.7	317.9
61.8367	294.1	2.332	61.8	175.1	41.32	62.5	490.5	313.9
61.8767	294.7	1.416	61.9	175.7	40.8	62.5	488.5	316.8
61.9183	294.6	2.844	61.9	175.7	40.97	62.6	489.6	316
61.9583	295.3	1.849	62	175.8	40.66	62.6	490.3	315
61.9983	295.3	2.354	62	175.9	41.05	62.7	487.2	316.9
62.0383	294.8	2.08	62.1	176	40.82	62.7	490.9	315.7
62.0783	296	3.498	62.1	176.3	41.26	62.7	486	316.4
62.12	296.6	2.524	62.1	176.7	41.06	62.8	490.9	316.7
62.1617	296.2	1.497	62.2	176.4	40.95	62.8	486.4	316.1
62.2033	296.8	2.097	62.2	177	41.5	62.9	490	316.6
62.2433	297.5	1.975	62.3	176.5	41.38	62.9	490.4	317.7
62.2833	296.3	2.822	62.3	177.1	41.25	62.9	489	313.5
62.325	297.1	1.456	62.3	177.1	41.46	63	489.9	319.2
62.365	297.7	2.659	62.4	177.5	41.48	63	490.5	315.1
62.405	297.3	1.099	62.4	177.4	41.64	63.1	490.3	318.2
62.445	297.4	1.884	62.5	178.2	41.46	63.1	490.8	317
62.485	297.1	2.835	62.5	177.6	41.67	63.1	492.5	317.1
62.5267	298.2	1.735	62.5	177.8	41.58	63.2	490.4	318.4
62.5667	298.5	2.291	62.6	172.4	44.44	63.2	494.4	317.6
62.6067	297.6	2.263	62.6	178.3	41.82	63.3	489.3	318.3
62.6467	299.1	2.334	62.7	178	41.57	63.3	496.6	318.1
62.6883	299.1	2.421	62.7	178.2	42	63.4	490.2	318.6
62.7283	300.3	2.854	62.7	178.2	42.07	63.4	495.3	319.5
62.77	299.4	2.174	62.8	178.5	41.88	63.4	493.3	318.7
62.8117	299.4	2.53	62.8	178.9	42.67	63.5	493.7	318.9
62.8517	300.4	1.947	62.9	179.3	42.52	63.5	494.2	321.8
62.8933	300.1	2.086	62.9	179.5	42.08	63.6	494.6	317.7
62.935	301.1	1.971	62.9	179.6	42.17	63.6	494.5	321.7
62.975	301.7	1.872	63	180.1	42.41	63.6	495.2	318.9
63.015	301.1	1.823	63	180.1	41.93	63.7	495.5	320.6
63.055	301.8	2.187	63.1	180.2	42.43	63.7	494.3	321.2
63.095	302.4	2.492	63.1	180	42.26	63.8	497.5	320.1
63.1367	302	2.627	63.1	179.9	42.41	63.8	493.3	321.2
63.1767	302.3	1.988	63.2	180.3	42.15	63.8	497.6	319.7
63.2167	302.1	2.116	63.2	181.1	42.59	63.9	493.2	321.1
63.2567	303.4	2.242	63.3	180.9	42.6	63.9	498.7	320.9
63.2983	303.2	2.23	63.3	181.6	42.11	64	493.7	320.4
63.3383	303	2.361	63.3	181.6	42.84	64	497.1	322.1
63.3783	303.8	2.249	63.4	181	42.56	64	496.1	323
63.42	303.8	2.197	63.4	181.2	42.79	64.1	495.3	319.7
63.46	303.5	2.337	63.5	181.4	42.82	64.1	496.2	324.8
63.5	304.8	2.282	63.5	181.8	42.86	64.2	497.1	320
63.5417	305.5	1.976	63.5	181.8	42.64	64.2	496.1	322.9
63.5817	305.7	2.695	63.6	182	43.01	64.3	495.5	321.8
63.6217	305.1	2.024	63.6	182.1	42.83	64.3	498.5	321.4
63.6617	306.1	2.297	63.7	182.4	43	64.3	496	322
63.7033	305.9	3.044	63.7	182.8	43.58	64.4	500.1	321.9
63.7417	307.4	2.032	63.8	182.8	42.87	64.4	495.7	322.2
63.785	306.9	2.596	63.8	183.1	43.09	64.5	500.4	324.2
63.8233	308	1.798	63.8	182.8	42.77	64.5	499.3	323.9
63.865	308.7	2.047	63.9	183	43.29	64.5	498.2	321.9
63.9067	308	2.312	63.9	183.4	43.31	64.6	499.7	325.7
63.9467	309.7	2.442	64	183.3	42.9	64.6	500.3	322.2
63.9867	309.3	2.543	64	183.7	43.2	64.7	499.2	325.2
64.0283	309.9	1.603	64	183.2	43.2	64.7	499.9	323.7
64.0683	309.6	2.548	64.1	183.5	43.58	64.7	501	323.4
64.11	309.8	2.566	64.1	184.2	43.3	64.8	497.9	325.2
64.1483	310.5	2.012	64.2	183.9	43.57	64.8	503.5	324.6
64.19	308.9	2.179	64.2	184.4	43.63	64.9	499.2	325.2
64.23	309.8	2.025	64.2	184.3	43.58	64.9	504.2	325.4
64.2717	309.8	1.96	64.3	184.5	43.57	65	499.3	324.8
64.3133	310.4	2.243	64.3	184.8	43.64	65	502.6	325.5
64.3533	309.7	2.063	64.4	184.9	44.05	65	502.4	326.1
64.3933	310.3	2.512	64.4	184.9	43.7	65.1	502.5	324.7
64.435	310.2	2.525	64.4	185.1	43.64	65.1	503.2	327.9
64.475	310.7	2.287	64.5	184.6	43.99	65.2	502.2	323.7
64.515	311.7	2.422	64.5	185.5	43.87	65.2	502.2	328.1
64.555	311.1	1.488	64.6	185.7	43.77	65.2	503.2	324.1
64.5967	311.7	2.871	64.6	185.7	44	65.3	502.6	327.3
64.6383	311.6	2.256	64.6	185.7	44.33	65.3	502.7	325.6
64.6767	311.9	1.303	64.7	186	44.21	65.4	505.1	324.8
64.7183	312.6	1.848	64.7	186	44.33	65.4	500.4	328.3
64.76	312.1	2.655	64.8	186.2	44.59	65.4	504.7	326.1
64.8	312	2.397	64.8	186.7	44.14	65.5	499.4	326.8
64.84	313.2	2.518	64.8	186.8	44.22	65.5	505.3	327.4
64.88	312.6	2.145	64.9	186.8	44.45	65.6	501.1	325.9
64.9217	313.1	2.131	64.9	186.6	45	65.6	503.8	327.1
64.9617	313.4	1.703	65	186.9	44.42	65.6	503.7	326.9
65.0033	313.9	2.39	65	186.9	44.49	65.7	503.2	325.6
65.045	314.7	1.841	65.1	187.4	44.5	65.7	505.8	330.2
65.085	313.9	2.293	65.1	187.7	45.01	65.8	503.5	324.9
65.125	315.9	1.921	65.1	187.9	45.09	65.8	503.5	328.9
65.165	316.5	1.996	65.2	187.8	44.37	65.9	504.8	327.8
65.205	316.6	2.216	65.2	187.9	44.68	65.9	507.1	328.2
65.2467	317.1	1.848	65.3	188	45.23	65.9	502.7	328.7
65.2867	317.1	2.02	65.3	188	44.54	66	507.6	330
65.3283	317.8	2.169	65.3	188.7	44.78	66	505.8	328.4
65.3683	317.6	2.349	65.4	189	45.03	66.1	506.7	328.8
65.41	318.4	1.729	65.4	188.4	44.87	66.1	506.4	330.9
65.45	317.5	2.331	65.5	188.5	45.45	66.1	507	327.1
65.49	318.2	2.25	65.5	189.4	45.67	66.2	507.4	332.1
65.53	318.5	2.578	65.5	189	44.51	66.2	508.5	328
65.57	318.6	1.801	65.6	189.9	45.49	66.3	507.8	333.4
65.6117	319.1	1.769	65.6	189.9	44.76	66.3	508.5	329.5
65.6517	318.9	2.246	65.7	190.2	45.13	66.3	509.2	329.4
65.6917	319.5	1.193	65.7	189.5	44.94	66.4	505.4	331.7
65.7333	318.6	2.439	65.7	190.1	45.1	66.4	510.9	330.1
65.7733	317.6	2.213	65.8	190.7	45.62	66.5	505.5	331.2
65.815	318.8	2.305	65.8	189.6	44.95	66.5	511.2	330.6
65.855	319.2	1.76	65.9	189.9	45.75	66.5	507.3	330.3
65.895	319.7	1.83	65.9	190.3	45.92	66.6	508.4	330.7
65.935	319.7	3.109	65.9	190.9	45.75	66.6	508.5	333.4
65.9767	320.8	1.147	66	190.3	45.53	66.7	507	328.6
66.0167	320.4	2.334	66	191.1	45.74	66.7	507.8	333.4
66.0583	320	1.881	66.1	190.8	45.26	66.8	510.3	330.4
66.0983	321	1.805	66.1	192.5	43	66.8	509.4	331.7
66.1383	320.1	1.391	66.1	191.9	46.15	66.8	507.6	331.3
66.18	321.1	1.862	66.2	191.3	45.32	66.9	511.5	330.7
66.2183	321.4	1.915	66.2	191.1	46.05	66.9	507.2	332.2
66.2583	321.7	2.091	66.3	191.9	46.14	67	512.2	332.5
66.3	322.5	1.897	66.3	192.3	45.82	67	509.1	332.4
66.34	322.9	2.636	66.3	191.9	46.16	67	511.3	333.8
66.3817	322.8	2.158	66.4	192	45.88	67.1	510.1	333
66.4217	322.3	1.971	66.4	193	46.81	67.1	509.6	330.3
66.4617	322.1	1.875	66.5	192.6	45.78	67.2	511.6	334.8
66.5033	323.5	2.1	66.5	192.4	46.74	67.2	512	330.2
66.5433	323.5	1.813	66.6	192.9	46.24	67.2	511.7	335.6
66.5833	324	2.491	66.6	193.4	46.11	67.3	512.7	332
66.6233	323.8	1.959	66.6	193.2	46.5	67.3	512.1	334.7
66.6633	325.8	2.349	66.7	193.2	46.34	67.4	512.5	334.2
66.705	325.9	1.498	66.7	193.5	46.54	67.4	515.7	332.7
66.745	326.4	1.313	66.8	193.7	45.93	67.5	511.6	335.1
66.785	325.9	2.405	66.8	193.8	45.97	67.5	517.1	334.8
66.825	326.7	2.507	66.8	194.1	46.73	67.5	511.3	334.2
66.8667	326.7	2.194	66.9	190	43.79	67.6	515.1	335.3
66.905	327.4	2.061	66.9	194.3	46.61	67.6	515.5	336.1
66.9467	327.6	1.922	67	194	47.13	67.7	514.1	333.2
66.9867	328.1	2.124	67	194.6	46.76	67.7	514.3	338.4
67.0267	327.1	2.499	67	194.1	46.21	67.7	514.6	333.4
67.0683	327.8	2.798	67.1	194.9	47.2	67.8	513.4	335.6
67.1083	328.6	2.104	67.1	195.3	46.89	67.8	514.6	335.5
67.1483	328.3	2.034	67.2	195.4	46.86	67.9	517.2	334.9
67.19	328.2	1.578	67.2	194.7	47	67.9	511.3	336.4
67.23	329.1	2.166	67.2	195.2	46.99	67.9	517.2	335.4
67.2717	328.6	1.903	67.3	194.9	47.01	68	511.9	335.6
67.3117	328.1	2.52	67.3	195.7	47.25	68	515.7	336.4
67.3533	328.8	2.821	67.4	195.9	46.93	68.1	515.4	336.3
67.395	329.4	2.075	67.4	195.9	46.96	68.1	514.3	334.4
67.435	328.8	2.67	67.4	195.7	47.15	68.1	516.1	339
67.475	329.5	1.824	67.5	196.6	47.42	68.2	514.9	333
67.5167	328.8	2.369	67.5	196.3	47.19	68.2	515.1	338.8
67.5583	329.2	2.135	67.6	197.1	47.96	68.3	516.1	334.7
67.5967	329.7	2.714	67.6	196.6	47.21	68.3	516.7	336.3
67.6383	330.2	1.735	67.6	197.3	47.4	68.4	513.9	338.1
67.6783	331.2	2.613	67.7	197.1	47.74	68.4	519.7	337.9
67.72	330.8	2.53	67.7	197.3	47.47	68.4	515.1	337.1
67.7617	331.5	1.592	67.8	197.5	47.18	68.5	518.3	338.7
67.8017	331.3	2.561	67.8	198	48.13	68.5	517.8	338.2
67.8417	331.6	1.66	67.8	197.8	48.03	68.6	517.3	337.5
67.8817	331.4	1.954	67.9	197	47.25	68.6	519	341.5
67.9217	331.8	1.796	67.9	197.7	47.12	68.6	519	335.5
67.9633	332.8	2.507	68	197.6	47.26	68.7	519	340.2
68.0033	332.4	1.75	68	198.4	47.43	68.7	520.4	337.4
68.045	333.4	2.018	68.1	198.1	48.14	68.8	519.3	339.1
68.085	333.2	2.137	68.1	198.6	48.15	68.8	518	340.1
68.125	333.4	2.176	68.1	198.7	47.7	68.8	522.7	339.2
68.1667	333.3	2.059	68.2	199.1	47.96	68.9	517	339.1
68.2083	334.9	2.339	68.2	198.7	47.93	68.9	522.4	339.9
68.2483	334.6	2.458	68.3	198.9	47.64	69	518.3	339.2
68.2883	334.9	2.033	68.3	199.4	48.17	69	521.2	340.4
68.33	335.3	2.563	68.3	199.2	47.88	69	520.1	341.2
68.37	336.4	2.755	68.4	199.4	48.2	69.1	518.4	338.1
68.4117	336.9	2.599	68.4	199.8	48.3	69.1	519.8	343.2
68.4517	336.9	2.057	68.5	199.4	48.16	69.2	520.7	337.1
68.4917	337.2	2.119	68.5	199.6	48.26	69.2	520	342.3
68.5333	336.9	2.414	68.5	199.9	48.78	69.3	521	340.1
68.5717	336.9	2.339	68.6	200.4	48.65	69.3	521	339.2
68.6133	337	1.888	68.6	200.4	48.38	69.3	518.3	341.9
68.6533	337.6	2.213	68.7	200.7	48.15	69.4	523.2	340.3
68.695	337.9	2.431	68.7	200.1	48.22	69.4	519.3	340.9
68.735	337.8	2.178	68.7	200.4	48.19	69.5	522.7	342.4
68.7767	339.7	1.444	68.8	201.1	48.81	69.5	522	341.8
68.8167	338	2.666	68.8	201.1	48.66	69.5	521.8	341.2
68.8567	339.3	1.941	68.9	201.1	48.9	69.6	523.3	344.3
68.8983	340.1	2.205	68.9	201.6	48.43	69.6	521.7	339.2
68.9383	338.9	2.403	68.9	201.2	48.7	69.7	522.7	345.8
68.9817	339.1	1.775	69	201.7	48.62	69.7	523.7	340.6
69.0217	338.7	1.384	69	202	48.75	69.7	523.5	344.4
69.0617	339.6	1.761	69.1	202.2	49.25	69.8	524	343.3
69.1033	339.2	1.786	69.1	201.8	48.78	69.8	526.2	342.2
69.1433	340.2	1.523	69.1	202.7	48.43	69.9	522.6	344.4
69.1833	339.5	2.094	69.2	202.3	49.26	69.9	526.7	343
69.2233	340.2	2.146	69.2	202.5	48.92	70	522.2	343.6
69.265	340.9	2.224	69.3	202.4	49.37	70	527.6	343.4
69.305	340.8	2.476	69.3	202.9	49.27	70	522.6	343.7
69.345	340.6	1.867	69.3	203	49.65	70.1	527.9	344.7
69.3867	340.8	1.902	69.4	203	49.36	70.1	523	343.4
69.425	341.2	2.384	69.4	203.6	49.21	70.2	526.3	344.4
69.4667	341.8	1.968	69.5	202.6	49.04	70.2	523	343.3
69.5083	342.9	2.557	69.5	203.6	49.47	70.2	523.6	343.4
69.5483	342.1	2.089	69.5	203.1	49.64	70.3	524.8	346.4
69.59	342.6	2.337	69.6	203.4	49.24	70.3	525.4	341.9
69.63	342.4	2.302	69.6	203.7	50.06	70.4	524.7	345.3
69.67	342.7	1.912	69.7	204.3	48.89	70.4	525.8	343.7
69.71	343.3	2.287	69.7	204.5	49.56	70.4	526.6	343.6
69.7517	343	2.665	69.8	204.3	49.89	70.5	523.1	345.7
69.7917	343.5	2.16	69.8	204.5	49.8	70.5	529.1	344.5
69.8317	344.6	1.954	69.8	204.2	51.44	70.6	523.9	345.7
69.8717	344.4	1.983	69.9	204.2	49.41	70.6	528.5	346
69.9133	344.2	2.278	69.9	205.2	50.17	70.6	525.3	345.1
69.955	344.2	2.526	70	204.9	49.87	70.7	527.7	347
69.995	345.1	1.587	70	205	49.88	70.7	528.5	346.8
70.0333	344.3	2.196	70	204.9	50.31	70.8	527.4	345.1
70.075	344.8	2.04	70.1	205.2	49.99	70.8	528.5	349.2
70.115	345.3	2.498	70.1	205.4	50.07	70.9	528.9	345
70.1567	345.4	2.128	70.2	205.9	50.33	70.9	529	347.4
70.1967	346.9	2.473	70.2	206.3	50.12	70.9	528.5	346.8
70.2383	346.2	1.561	70.2	206.3	49.98	71	530.3	345.5
70.2783	346.1	2.051	70.3	206.2	50.25	71	527.3	347.8
70.3183	347.1	2.588	70.3	206	50.13	71.1	530.6	345.9
70.3583	347.5	2.313	70.4	207	50.01	71.1	526.3	348.3
70.3983	346.8	2.481	70.4	205.8	50.54	71.1	531.5	346.6
70.44	348.1	2.366	70.4	206.9	50.56	71.2	525.8	348.7
70.48	348.4	2.667	70.5	206.8	50.13	71.2	531	347.9
70.5217	349	1.98	70.5	207.1	50.62	71.3	527.3	347.8
70.5633	348.8	1.555	70.6	207.3	50.24	71.3	529.7	348.7
70.6033	349.2	2.148	70.6	207.4	50.49	71.3	530.5	350.2
70.6433	349.4	2.622	70.6	207.7	50.6	71.4	528.3	345.7
70.6833	350.1	1.873	70.7	207.2	50.46	71.4	529.9	349.9
70.725	350	1.978	70.7	208.1	50.82	71.5	529.5	345.3
70.765	350.7	2.041	70.8	208.2	50.49	71.5	528.7	350.3
70.805	350.4	1.8	70.8	208.1	50.79	71.6	530.2	346.4
70.8467	350.7	1.937	70.8	208.3	50.62	71.6	531.7	346.4
70.8867	351.6	2.22	70.9	208.2	50.65	71.6	527.7	348.9
70.9283	350.5	2.298	70.9	208.1	51	71.7	532.2	347.1
70.9667	351.3	2.229	71	208.3	50.8	71.7	527.4	348.2
71.0083	352	2.239	71	208.8	50.86	71.8	533.4	348.8
71.05	352.3	1.933	71.1	208.8	51.11	71.8	528.5	348
71.09	351.8	1.611	71.1	209.2	51.1	71.8	531.8	349.7
71.13	353	2.202	71.1	209.1	51.78	71.9	532.5	349.9
71.17	352.2	2.527	71.2	208.7	50.74	71.9	531	346.5
71.2117	352.5	2.249	71.2	209.4	51.17	72	532.5	352.3
71.2517	352.8	2.895	71.3	209.5	51.48	72	532.8	348
71.2917	353.1	2.139	71.3	209.4	51.65	72	531.5	351.7
71.3317	354.2	2.679	71.3	209.9	51.48	72.1	532.3	350.9
71.3717	353.8	1.909	71.4	210.1	51.23	72.1	533.3	350
71.4133	354.2	2.137	71.4	209.9	51.4	72.2	530.8	351.8
71.4533	354.1	3.078	71.5	210.6	51.4	72.2	536.8	351.3
71.4933	354.2	1.874	71.5	210.3	51.86	72.3	531	351.3
71.5333	354.2	1.82	71.5	209.8	51.2	72.3	536.4	352.2
71.575	354.5	1.765	71.6	210.6	51.77	72.3	533.6	350.9
71.615	355.2	2.669	71.6	210.6	51.63	72.4	534.2	351.8
71.6567	354.9	2.307	71.7	210.7	52.17	72.4	535.2	354.4
71.6967	355.7	2.352	71.7	211	51.46	72.5	536.5	350
71.7383	355.4	1.858	71.7	210.8	51.18	72.5	534.9	352.1
71.7783	355.8	1.706	71.8	211.1	52.25	72.5	535	352.8
71.8183	355.9	3.114	71.8	211.5	51.4	72.6	537.9	351.7
71.86	356.5	2.233	71.9	211.4	51.5	72.6	533.5	353.5
71.9	356.3	1.599	71.9	211.8	52.37	72.7	540.4	352.3
71.94	357	2.299	71.9	211.5	52.17	72.7	533.7	353.6
71.98	357.8	2.528	72	211.3	51.77	72.7	539.4	352.8
72.0217	357.1	1.705	72	212	51.82	72.8	534.2	353.3
72.0617	357.7	2.693	72.1	212.6	51.95	72.8	539.4	353.8
72.1033	358.6	2.287	72.1	212.5	52.19	72.9	534.6	352.5
72.1433	358.1	2.57	72.1	212.8	51.75	72.9	535.1	352.3
72.1833	357.9	2.462	72.2	212.2	52.73	72.9	536.8	356.1
72.225	358.6	2.172	72.2	212.9	52.54	73	535.1	350.5
72.265	358	2.521	72.3	213.1	52.2	73	536.3	355.7
72.305	359.6	2.052	72.3	213.2	52.11	73.1	536.9	352.2
72.345	359.4	1.948	72.3	213.5	52.34	73.1	537.6	352.2
72.385	359.6	1.849	72.4	213.7	52.49	73.2	534.5	354.1
72.425	359	2.344	72.4	214.2	51.85	73.2	539.2	353.5
72.465	360.5	2.002	72.5	213.7	51.96	73.2	534.9	353.4
72.505	359.5	1.495	72.5	213.8	52.54	73.3	536.4	353.4
72.5467	360.2	2.478	72.5	213.7	52.6	73.3	537.6	354.8
72.5867	360.9	2.1	72.6	214.1	52.47	73.4	536.5	350.1
72.6267	360.9	2.384	72.6	214.3	52.62	73.4	537.6	355.7
72.6667	361.7	2.246	72.7	214.4	52.87	73.4	538.1	351.3
72.7083	361.9	1.442	72.7	214.5	53.38	73.5	537.9	354.4
72.75	361.3	2.853	72.8	214.8	52.54	73.5	537.5	354.7
72.7883	362.8	2.182	72.8	214.5	52.93	73.6	540.7	353.7
72.83	363.2	2.268	72.8	215	52.82	73.6	535.4	355.1
72.87	363.8	1.046	72.9	215	52.56	73.6	541.4	355.1
72.9117	363.8	1.38	72.9	215.3	52.59	73.7	537.4	354.3
72.9517	363.4	2.603	73	215.4	53.1	73.7	540	355.8
72.9933	364.8	1.684	73	215.6	52.77	73.8	540.3	357.4
73.0333	364.6	1.647	73	215.2	53.1	73.8	538.5	354.3
73.0733	364.1	2.068	73.1	215.6	53.18	73.8	540.9	359.5
73.1133	364.9	1.959	73.1	216	53.24	73.9	540.8	354.6
73.155	364.8	2.075	73.2	216.2	53.34	73.9	540.1	358.4
73.1967	364.7	2.386	73.2	216.4	52.98	74	540.2	357.5
73.2367	364.9	2.644	73.2	215.8	52.58	74	543.9	355.7
73.2767	364.9	2.014	73.3	215.7	53.14	74.1	539.6	357.3
73.3167	365	2.35	73.3	215.8	53.09	74.1	545.1	358.4
73.3567	366.6	2.114	73.4	216.7	52.88	74.1	542.4	357.4
73.3983	366.8	2.116	73.4	216.8	53.16	74.2	542.8	357.2
73.44	366.8	2.021	73.4	217	53.4	74.2	543.2	360.4
73.48	366.6	2.306	73.5	217.5	53.46	74.3	543.2	355
73.52	367.4	3.151	73.5	217.1	53.25	74.3	542.8	359.5
73.5617	366.8	1.414	73.6	217.8	53.59	74.3	543.8	357.9
73.6017	368	2.72	73.6	217.7	53.18	74.4	543.4	358.4
73.6417	366.9	2.45	73.6	217.7	53.37	74.4	541.4	360
73.6833	368.2	2.305	73.7	217.4	53.16	74.5	546	357.7
73.7233	367.6	1.689	73.7	218	53.64	74.5	540.4	359.2
73.765	368.2	2.104	73.8	217.3	53.71	74.5	544.8	359.2
73.805	367.3	1.696	73.8	217.9	53.41	74.6	539.8	358.5
73.8467	368.4	1.974	73.8	218.4	53.9	74.6	545.1	359.5
73.8867	369.2	2.896	73.9	218.5	54.14	74.7	542.8	358.7
73.9283	368.8	2.145	73.9	218.8	53.75	74.7	542	356.9
73.97	369.6	2.479	74	219.4	53.41	74.7	543.9	361.3
74.01	369.8	1.906	74	219	53.8	74.8	543.7	357.1
74.0517	370.4	2.245	74	218.7	54	74.8	543.5	358.8
74.09	370.9	1.721	74.1	219.2	53.96	74.9	542.1	359.5
74.1333	371.1	1.841	74.1	219.1	53.98	74.9	546.6	358.2
74.1717	369.2	1.32	74.2	219.5	54.03	75	541.7	358.1
74.2133	370.2	0.8035	74.2	219.3	53.86	75	545.9	359.8
74.2517	370.7	2.474	74.3	219.3	54.62	75	542.8	358.7
74.2933	370.9	2.096	74.3	219.3	54.43	75.1	543.7	359
74.3333	371.1	2.252	74.3	219.7	54.15	75.1	545.7	362
74.3733	371.5	2.107	74.4	219.5	53.49	75.2	546.3	356.9
74.415	372.2	2.295	74.4	220.5	54.37	75.2	545.5	360.5
74.455	371.5	1.68	74.5	220	54.74	75.2	545.2	360.3
74.4967	371.9	2.376	74.5	220.8	54.03	75.3	546.9	359.3
74.5367	373.1	1.798	74.5	220.5	54.33	75.3	544.3	362.6
74.5783	372.8	1.605	74.6	220.5	54.54	75.4	549	361.5
74.6183	373.3	2.235	74.6	220.9	54.41	75.4	543.5	362.9
74.66	373.3	1.669	74.7	220.5	54.04	75.4	549.2	362
74.7	374.1	1.899	74.7	221.3	54.86	75.5	545.4	360.9
74.7417	372.9	1.764	74.7	221.7	54.57	75.5	548.7	362.9
74.7817	374.2	2.158	74.8	221.1	55.1	75.6	548.4	362.2
74.8217	374.6	2.318	74.8	221.6	55.03	75.6	546.8	360.6
74.8617	373.6	1.762	74.9	221.9	55.18	75.6	548.5	365.4
74.9033	375.1	2.21	74.9	221.6	54.69	75.7	548.7	360.4
74.9433	375	1.866	74.9	222.2	54.3	75.7	548.9	363.4
74.985	375.2	2.772	75	222.3	54.65	75.8	550.4	362.1
75.025	375.8	1.418	75	222.1	54.48	75.8	551.2	361.8
75.065	376	2.078	75.1	222	54.83	75.9	547.8	364.4
75.105	375.7	2.473	75.1	222	54.6	75.9	552.3	362.6
75.145	376	2.123	75.1	222.2	55.06	75.9	547.5	364.2
75.185	376.8	2.461	75.2	222.1	55.53	76	551.8	363.7
75.2267	377.7	2.03	75.2	223.2	54.63	76	548.5	363.5
75.2683	376.7	1.981	75.3	222.7	55.3	76.1	551.4	363.8
75.3083	377.7	2.119	75.3	223.3	54.89	76.1	551	365.8
75.3483	378.2	1.677	75.3	223.3	55.45	76.1	548.8	362.3
75.39	377.7	2.195	75.4	223.4	55.11	76.2	550.1	366.9
75.43	379	2.799	75.4	223.6	55.26	76.2	549	360.9
75.4717	378.6	1.618	75.5	223.5	55.07	76.3	548.6	365.8
75.5117	378.6	1.34	75.5	224.4	54.85	76.3	549.6	363.1
75.5517	378.8	2.954	75.5	223.7	55.3	76.3	550.1	364.5
75.5917	379.1	2.043	75.6	223.5	55.15	76.4	548.8	364.7
75.6317	379.9	1.817	75.6	224.2	55.66	76.4	553.9	362.7
75.6717	379.9	2.109	75.7	224.4	55.83	76.5	548.2	364.8
75.7117	379.5	2.822	75.7	224.3	55.5	76.5	553.8	364.4
75.7517	380	3.301	75.8	224.4	55.77	76.6	550.4	364.8
75.7933	380.6	1.681	75.8	224.8	55.7	76.6	552.5	366
75.835	381	2.281	75.8	225.2	56.04	76.6	552.9	366.8
75.875	382	1.916	75.9	225.6	55.77	76.7	551	363.5
75.9167	382.4	1.857	75.9	224.8	56.02	76.7	552.9	368.2
75.955	380.8	1.938	76	225.7	55.59	76.8	552.7	363.2
75.9983	382.4	2.92	76	225.2	55.73	76.8	552.2	368.9
76.0367	382.2	2.4	76	225.3	56.02	76.8	554.6	364.3
76.08	382.7	2.518	76.1	225.3	55.7	76.9	553	367.6
76.1183	382.4	2.256	76.1	226.3	56.41	76.9	552.8	367.6
76.1583	384	1.153	76.2	225.5	56.05	77	555	365.4
76.2	383.3	1.779	76.2	225.2	55.85	77	551	367.3
76.2383	381.4	1.889	76.2	226.2	55.45	77	557.9	365.4
76.28	383.2	1.889	76.3	226.3	56.17	77.1	551.8	366.8
76.32	383	1.961	76.3	225.9	56.37	77.1	556.6	367.8
76.3617	383.5	1.736	76.4	227.1	56.46	77.2	556.2	368.1
76.4017	383.8	2.367	76.4	226.8	56.5	77.2	554.2	365.3
76.4433	384.2	1.862	76.4	227	55.98	77.2	556.5	370.3
76.4833	384	2.013	76.5	226.4	56.2	77.3	555.9	366.1
76.5233	385	1.654	76.5	227.4	56.69	77.3	555.5	369.8
76.5633	385.6	2.509	76.6	227.1	55.96	77.4	556.8	365.3
76.6033	384.7	1.745	76.6	227.2	56.53	77.4	555.4	369.7
76.645	385.2	1.927	76.6	227.4	56.74	77.5	556.2	367.6
76.6867	385	1.65	76.7	227.6	56.04	77.5	556.2	367.6
76.7267	386.5	1.218	76.7	227.6	56.49	77.5	552.9	369
76.7683	385.9	3.088	76.8	227.2	56.52	77.6	558.5	367.9
76.8083	386.2	2.09	76.8	227.3	56.25	77.6	551.3	368.7
76.85	387.5	1.497	76.8	227.9	57.06	77.7	558	369
76.89	387.2	2.409	76.9	228.1	56.48	77.7	553.2	368.4
76.93	386.7	2.161	76.9	228.2	57.26	77.7	555.1	366.3
76.97	386.5	1.662	77	228.4	56.84	77.8	556.6	371.6
77.01	386.6	2.304	77	228.6	56.55	77.8	555	365.6
77.05	387.9	2.092	77	229	56.79	77.9	555.7	371.7
77.0917	388.3	2.516	77.1	229	56.5	77.9	556.1	365
77.1317	389.2	2.783	77.1	229.6	56.76	77.9	556.5	371.1
77.1717	387.6	1.175	77.2	229.6	56.94	78	557	368.8
77.2133	388.1	2.839	77.2	229.1	57.12	78	558.6	369.5
77.2533	388.8	2.755	77.3	229	56.99	78.1	556.4	370.1
77.2917	389.8	1.429	77.3	229.4	56.74	78.1	560.1	369.8
77.3317	388.9	2.148	77.3	229.6	57.01	78.2	557.1	370.9
77.3733	389.9	2.073	77.4	229.8	56.94	78.2	561	369.7
77.415	390.2	2.317	77.4	229.7	56.89	78.2	555.6	371.3
77.4533	390.4	2.254	77.5	229.8	57.21	78.3	561.5	370.6
77.495	390.6	1.811	77.5	230.5	57.38	78.3	555.9	370.2
77.5367	390.4	2.591	77.5	230.1	57.26	78.4	560.2	370.4
77.575	391.1	1.367	77.6	230.3	57.46	78.4	556.2	370.5
77.6183	391.6	1.726	77.6	230.9	57.56	78.4	559	370.9
77.6583	391.8	1.97	77.7	230.4	56.99	78.5	558.8	372.3
77.6983	390.4	1.938	77.7	230.6	57.52	78.5	557.6	368.9
77.74	391	1.879	77.7	231.3	57.28	78.6	559	373.6
77.78	392.7	2.921	77.8	231.9	57.66	78.6	558.8	368
77.8217	392.1	2.562	77.8	231.6	57.67	78.6	558.7	373.1
77.8617	392.7	1.855	77.9	231.2	57.54	78.7	560	369.1
77.9033	392.8	1.398	77.9	231.8	57.5	78.7	560.2	371.3
77.9433	393.2	0.9549	77.9	231.7	57.51	78.8	557.7	371.8
77.985	391.6	2.681	78	231.8	57.07	78.8	562.2	372.2
78.0233	393	2.124	78	231.8	57.79	78.9	558	371.7
78.0633	393.6	1.872	78.1	232.3	57.52	78.9	562.5	373.2
78.105	393.8	1.913	78.1	232.9	57.81	78.9	561.4	373.1
78.145	393.8	2.724	78.1	232.5	57.61	79	559.6	371.1
78.1867	394.1	2.028	78.2	232.5	57.71	79	562.1	374.4
78.2283	394.5	2.522	78.2	232.2	58.04	79.1	561.5	369.7
78.27	394.7	2.175	78.3	232.3	57.97	79.1	560.9	375.3
78.3083	395.2	1.839	78.3	232.9	58	79.1	561.8	373.4
78.3483	394.9	1.771	78.3	233	57.94	79.2	562.8	372.2
78.39	395.7	1.759	78.4	232.8	58.11	79.2	559.7	374.6
78.43	396	2.269	78.4	232.4	57.75	79.3	565.8	373.9
78.4717	395.9	1.875	78.5	233.8	58.17	79.3	561.4	373.1
78.5117	396.1	1.862	78.5	233.6	57.66	79.3	565.6	374.9
78.5517	396	1.513	78.5	233	58.18	79.4	564	373.9
78.5933	397.5	1.626	78.6	233	57.54	79.4	562.6	372.7
78.6317	396.4	2.383	78.6	234	58.26	79.5	564.4	375.9
78.6733	396.8	1.289	78.7	234.2	58.44	79.5	563.7	371.8
78.715	398.4	2.482	78.7	233.7	58.39	79.5	562.6	375.9
78.755	397.5	2.138	78.7	234	58.2	79.6	564.3	374.5
78.7967	397.4	1.564	78.8	234.5	58.1	79.6	563.9	373.7
78.8367	397.4	1.605	78.8	234.9	58.84	79.7	560.8	376.1
78.8783	398.5	2.45	78.9	234	57.76	79.7	566.1	374.3
78.9183	397.8	2.372	78.9	234.4	58.81	79.8	559.7	375.9
78.9583	398.6	2.257	79	234.5	58.38	79.8	565.9	376
79	398.8	2.357	79	234.7	58.31	79.8	561.7	373.9
79.04	399.5	1.963	79	234.8	58.35	79.9	563.6	374.1
79.08	399.9	2.22	79.1	235	58.54	79.9	563.5	376.9
79.1217	400.3	2	79.1	235.2	58.38	80	563.2	371.5
79.1617	401.5	2.13	79.2	235.2	58.08	80	563.1	376.8
79.2017	401.2	2.887	79.2	235.9	59.43	80	564.2	373.8
79.2433	401.3	2.184	79.2	235.1	58.02	80.1	563.6	374.4
79.2833	400.9	2.962	79.3	235.7	58.94	80.1	564.2	375
79.325	402.4	2.356	79.3	235.9	59.14	80.2	566.5	374.2
79.365	401.7	2.029	79.4	236.2	58.91	80.2	562.1	375.9
79.405	401.7	1.254	79.4	235.8	59.05	80.2	566.5	376.2
79.4467	402.2	1.53	79.4	235.4	58.74	80.3	561.1	374.4
79.4867	402.2	2.091	79.5	236.8	58.25	80.3	565.8	375.8
79.53	402.6	2.714	79.5	236.3	59.21	80.4	563.7	375.3
79.5683	402.5	2.133	79.6	237.3	58.76	80.4	563.6	373.4
79.6117	402.5	0.9762	79.6	236.4	59.04	80.4	565.6	378.6
79.65	403.9	1.951	79.6	236.8	59.01	80.5	565.4	373.7
79.69	403.2	1.772	79.7	236.4	59.64	80.5	566	379.1
79.7317	404.2	2.539	79.7	237	59.35	80.6	567.3	375.5
79.7717	403.2	1.385	79.8	237.3	58.74	80.6	565.9	377.5
79.8133	404	2.076	79.8	237.4	59.07	80.7	565.7	377.7
79.8533	404.7	2.739	79.8	237.4	59.25	80.7	569.9	377.2
79.895	405.3	1.935	79.9	238.3	59.39	80.7	564	377.9
79.9367	404.1	2.335	79.9	237.9	59.42	80.8	569.8	379.2
79.975	406.1	1.157	80	237.8	58.97	80.8	564.4	378
80.015	404.7	1.794	80	237.4	59.22	80.9	570.3	378.8
80.0567	405.5	1.976	80	238.2	59.61	80.9	566.4	378.5
80.0967	405.9	2.313	80.1	237.8	59.35	80.9	567.9	378.4
80.1383	405.2	1.004	80.1	238.2	59.29	81	568.7	383
80.18	406.1	2.579	80.2	238.1	59.59	81	569.3	376.2
80.22	406.7	2.623	80.2	238.5	59.83	81.1	568.6	382.1
80.26	407.3	1.711	80.2	238.9	59.69	81.1	570.7	377.2
80.3017	405.9	2.401	80.3	238.3	59.73	81.1	569.3	378.8
80.3417	407.6	1.716	80.3	239.3	59.55	81.2	568.1	380.6
80.3833	406.8	2.787	80.4	240.2	59.51	81.2	572.6	379.1
80.4233	407.2	2.572	80.4	238.9	59.51	81.3	566.8	380.3
80.4633	408.3	2.441	80.4	239.7	60.32	81.3	573.6	379.9
80.505	408.1	1.472	80.5	239.1	59.66	81.4	569.7	379.7
80.545	408.2	1.53	80.5	239	59.66	81.4	571.8	379.7
80.585	408.6	2.867	80.6	239.8	60.47	81.4	570.9	382.2
80.6267	409.1	1.817	80.6	239.5	59.82	81.5	570	377.4
80.6667	409	1.458	80.7	239.5	59.83	81.5	569.5	381.5
80.7067	409.9	1.419	80.7	240.3	60.11	81.6	569.2	380
80.7467	409.9	2.097	80.7	240.1	60.06	81.6	569.4	379.2
80.7883	409	1.204	80.8	239.6	59.4	81.6	567.5	381.4
80.8283	410.2	2.673	80.8	240.3	59.67	81.7	572.1	379.8
80.87	410.6	1.723	80.9	240.9	59.9	81.7	567.8	379.6
80.9083	410.9	2.402	80.9	240.4	59.32	81.8	572.3	379.9
80.95	410.5	1.694	80.9	241.3	60.37	81.8	568.7	379.1
80.9917	411.2	2.161	81	241.5	60.3	81.8	570.3	379.9
81.0317	413.1	2.167	81	241.2	60.6	81.9	570.5	380.5
81.0717	410.9	1.244	81.1	241.1	59.45	81.9	569.9	377.4
81.1117	411.4	2.226	81.1	241.3	60.4	82	570.3	383.2
81.1517	411.8	2.759	81.1	241.2	59.74	82	570.7	379.2
81.1933	413	0.8836	81.2	241.9	60.43	82	570.9	379.2
81.2317	412.9	1.887	81.2	241.5	60.32	82.1	569.1	380.4
81.2733	412.4	1.857	81.3	242.5	60.66	82.1	574.4	379.9
81.3133	413.1	2.459	81.3	241.6	60.45	82.2	569	381.2
81.3533	412.9	2.19	81.3	242.4	60.25	82.2	575.4	382.3
[truncated: 1,695 more rows]

## Sheet: 1e
G' (Pa)				Figure	Panel	Statistical Test	Comparison	P-value	q/t value	Degrees of freedom
0%	1%	3%		1	e: left panel	One-way ANOVA Tukey Multiple Comparisons Test	0% vs. 1%	>0.9999	0.002675	11
211.178	490.471	400.715					0% vs. 3%	0.6096	1.372	11
768.525	167.689	719.476					1% vs. 3%	0.6086	1.375	11
315.166	373.103	338.695			e: middle panel	One-way ANOVA Tukey Multiple Comparisons Test	0% vs. 1%	0.3813	1.959	11
124.653	345.993	491.38					0% vs. 3%	0.0001	9.056	11
403.164	444.3						1% vs. 3%	0.0009	7.209	11
					e: right panel	One-way ANOVA Tukey Multiple Comparisons Test	0% vs. 1%	0.0325	4.176	11
G'' (Pa)							0% vs. 3%	<0.0001	13.5	11
0%	1%	3%					1% vs. 3%	<0.0001	9.566	11
0.613548	90.6104	343.645
1.85546	36.1626	500.308
1.68033	77.9443	163.59
0.562562	61.9545	278.137
3.70434	67.78
Tan (delta)
0%	1%	3%
0.002906	0.184745	0.857585
0.002415	0.215662	0.69538
0.005333	0.208912	0.420452
0.004516	0.179065	0.566071
0.00918424	0.15437

## Sheet: 2b
Volume Fraction of GR			Volume Fraction of GP				Figure	Panel	Statistical Test	Comparison	P-value	q/t value	Degrees of freedom
0%	1%	3%	0%	1%	3%		2	b: left panel	One-way ANOVA Tukey Multiple Comparisons Test	0% vs. 1%	<0.0001	9.793	21
1	0.798227	0.424433	0	0.204925	0.576616					0% vs. 3%	<0.0001	12.72	21
1	0.496568	0.422268	0	0.50284	0.621229					1% vs. 3%	0.0844	3.194	21
1	0.711899	0.363781	0	0.197739	0.716177			b: right panel	One-way ANOVA Tukey Multiple Comparisons Test	0% vs. 1%	<0.0001	8.754	21
1	0.533137	0.294951889*	0	0.46723	0.70690873*					0% vs. 3%	<0.0001	12.34	21
1	0.316239	0.363980583*	0	0.684606	0.637015203*					1% vs. 3%	0.0353	3.801	21
1	0.137068	0.387127	0	0.856998	0.616024
1	0.71203966*	0.363279	0	0.742076049*	0.6391
1	0.808068	0.387394	0	0.170509	0.613806
1	0.534891	0.332118	0	0.394424	0.669458
	*denotes removed outliers

## Sheet: 2c
GR connectivity (%)			GP connectivity (%)				Figure	Panel	Statistical Test	Comparison	P-value	q/t value	Degrees of freedom
0%	1%	3%	0%	1%	3%		2	c: top panel	One-way ANOVA Tukey Multiple Comparisons Test	0% vs. 1%	0.0317	3.871	21
100	99.7963	99.1117	0	96.439	100					0% vs. 3%	0.939	0.4785	21
100	98.9059	95.8815	0	99.96	100					1% vs. 3%	0.0873	3.169	21
100	99.9825	96.6292	0	98.1947	100			c: bottom panel	One-way ANOVA Tukey Multiple Comparisons Test	0% vs. 1%	<0.0001	71.02	21
100	86.1805	46.14097*	0	99.9438	99.7398302*					0% vs. 3%	<0.0001	66.98	21
100	58.2472	77.65739*	0	100	99.6655275*					1% vs. 3%	0.5662	1.458	21
100	57.9242	99.3003	0	100	99.8877
100	100*	96.7658	0	99.9656875*	80.1852
100	98.812	99.8184	0	100	99.9486
100	88.7704	100	0	100	100
	*denotes removed outliers

## Sheet: 2d
Surface Area/Volume (1/𝜇m)				Figure	Panel	Statistical Test	Comparison	P-value	q/t value	Degrees of freedom
0%	1%	3%		2	d	One-way ANOVA Tukey Multiple Comparisons Test	0% vs. 1%	<0.0001	8.632	21
0	0.1464	0.303443					0% vs. 3%	<0.0001	20.08	21
0	0.226705	0.29437					1% vs. 3%	<0.0001	11.45	21
0	0.171127	0.380515
0	0.135391	0.275789
0	0.172149	0.402414
0	0.148038	0.34841
0	0.555484*	0.261099
0	0.221479	0.40306
0	0.276914	0.445448
	*denotes removed outliers

## Sheet: 2e
Modulus (kPa)
0
	0 (𝜇m)	15	30	45	60	75	90	105
0 (𝜇m)	1.4136	1.21268	1.19138	1.18313	1.14553	1.21565	1.15124	1.22008
15	1.2275	1.25095	1.15915	1.33855	1.2167	0.98097	NaN	1.22438
30	1.17505	1.10651	1.31745	1.18355	NaN	1.19541	1.04448	1.16444
45	1.10187	1.00746	1.03128	1.09863	1.06171	1.16271	1.11583	1.06564
60	1.06904	1.08768	1.00664	1.06023	1.04703	1.04063	1.13756	1.04868
75	1.02299	1.27395	1.05496	1.06111	1.20729	NaN	1.26255	1.1221
90	1.02085	NaN	1.11024	0.973518	1.2002	1.09137	1.08529	1.08412
105	1.01015	1.02989	1.02346	1.22656	1.12992	0.95666	1.3275	1.30169
0.01
	0 (𝜇m)	15	30	45	60	75	90	105
0 (𝜇m)	0.919074	1.03033	0.579321	0.734173	0.0443162	0.533503	0.43615	0.359614
15	0.723076	0.549508	0.758502	0.969129	0.630646	0.28222	0.249812	0.378933
30	0.0585032	0.728776	0.239478	1.05391	0.0878861	1.14388	0.218504	0.366087
45	0.221131	0.142654	1.03545	1.20589	0.302272	0.573543	0.949454	0.683008
60	NaN	0.0530173	0.172369	0.17523	0.0459936	0.130914	0.671101	1.26485
75	0.518824	0.161612	0.228081	0.42345	0.105012	0.297063	0.735734	0.585662
90	0.844728	0.769284	1.27929	1.33579	1.48848	0.122808	0.673273	1.12497
105	0.0414747	0.923005	0.050847	0.565903	0.603943	1.1401	0.791261	1.2443
0.03
	0 (𝜇m)	15	30	45	60	75	90	105
0 (𝜇m)	0.0386184	0.670647	0.443526	0.445119	0.355766	0.546715	0.0188358	0.10325
15	0.124323	0.17398	0.0933829	0.189451	0.667266	0.10224	0.0123879	0.109963
30	0.268323	0.194068	0.514764	0.570047	0.189289	0.475953	0.0788635	0.0528854
45	0.579453	0.682021	0.564376	0.573328	0.550303	0.142215	0.100399	0.140308
60	0.406257	0.565432	0.564903	0.113754	0.428767	0.292244	0.266078	0.188958
75	0.293366	0.455138	0.400704	0.415838	0.25419	0.179839	0.21719	0.355247
90	0.197431	0.231069	0.212886	0.350795	0.221527	0.211908	0.181479	0.129525
105	0.307911	0.172263	0.270196	0.121399	0.17541	0.165777	0.11753	0.106231

## Sheet: 2f
Modulus (kPa)			Coefficient of Variation				Figure	Panel	Statistical Test	Comparison	P-value	q/t value	Degrees of freedom
0%	1%	3%	0%	1%	3%		2	f: top panel	One-way ANOVA Tukey Multiple Comparisons Test	0% vs. 1%	0.0041	5.154	21
1.08744	0.583446	0.337881	0.419081	0.659536	0.372968					0% vs. 3%	0.0014	5.826	21
1.13396	0.627396	0.241183	0.0896938	0.551153	0.242718					1% vs. 3%	0.9455	0.4515	21
1.23032	0.307516	0.192381	0.146943	0.684285	0.6437			f: bottom panel	One-way ANOVA Tukey Multiple Comparisons Test	0% vs. 1%	0.0354	3.816	20
1.91955	0.288486	0.286614	0.12921	0.035706	0.484					0% vs. 3%	0.0228	4.109	20
0.924555	0.317772	0.472088	0.265023	0.026275	0.608					1% vs. 3%	0.9792	0.2763	20
0.777945	3.46210674*	0.330017	0.209309	0.29053722*	0.336674
1.83257	0.178713	0.619856	0.0837131	0.788264	0.582731
0.347256	0.413432	0.138145	0.0990745	0.377521
0.325421			0.0949766
	*denotes removed outliers

## Sheet: 2g
Modulus (Pa)			Figure	Panel	Statistical Test	Comparison	P-value	q/t value	Degrees of freedom
GP	GR		2	g	Two-tailed Unpaired T-test	GR vs. GP	0.0333	2.315	17
198.29	316.925
290.911	350.008
646.918	974.273
240.976	633.795
142.11	225.209
215.232	546.633
153.086	1361.4
225.407	641.943
	250.2
	314.184
	679.357

## Sheet: 3d
Cell Outgrowth(𝜇m)
	0%										1%										3%
Day 1	10.1082	6.60915	5.59671	13.511	2.78449	1.38123	-3.13	-1.64096			14.1623	14.1273	6.0789	7.77997	4.9374	5.72255	15.9185	17.0501	0.576104		134.016	79.3582	87.7364	13.8804	118.689	129.663	65.3495	54.0426
Day 2	1.96513	-1.22837	36.6534	15.9641	8.74713	2.81042	0.969552	-0.595105	-5.32917		243.032	304.166	56.0733	6.4145	127.176	71.857	307.77	9.09329	17.769	6.16554	371.906	215.2	350.004	350.396	351.213	215.001
Day 3	19.9595	32.5523	4.81235	16.8829	28.7354	-2.20262					124.718	51.9406	164.989	20.8161	114.571	277.638	204.562	182.46			364.71	256.766	498.772	500.387	311.539	544.713	503.678	503.772	632.26
Figure	Panel	Statistical Test	Comparison	P-value	q/t value	Degrees of freedom
3	d	Two-way ANOVA Tukey Multiple Comparisons Test	Day 1:0% vs. Day 1:1%	>0.9999	0.2058	64
			Day 1:0% vs. Day 1:3%	0.4153	3.118	64
			Day 1:0% vs. Day 2:0%	>0.9999	0.08955	64
			Day 1:0% vs. Day 2:1%	0.055	4.489	64
			Day 1:0% vs. Day 2:3%	<0.0001	10.86	64
			Day 1:0% vs. Day 3:0%	>0.9999	0.4418	64
			Day 1:0% vs. Day 3:1%	0.0102	5.328	64
			Day 1:0% vs. Day 3:3%	<0.0001	17.95	64
			Day 1:1% vs. Day 1:3%	0.4675	3.002	64
			Day 1:1% vs. Day 2:0%	>0.9999	0.1198	64
			Day 1:1% vs. Day 2:1%	0.0627	4.416	64
			Day 1:1% vs. Day 2:3%	<0.0001	10.94	64
			Day 1:1% vs. Day 3:0%	>0.9999	0.2629	64
			Day 1:1% vs. Day 3:1%	0.0114	5.276	64
			Day 1:1% vs. Day 3:3%	<0.0001	18.3	64
			Day 1:3% vs. Day 2:0%	0.415	3.119	64
			Day 1:3% vs. Day 2:1%	0.9947	1.202	64
			Day 1:3% vs. Day 2:3%	<0.0001	7.974	64
			Day 1:3% vs. Day 3:0%	0.7269	2.445	64
			Day 1:3% vs. Day 3:1%	0.8209	2.21	64
			Day 1:3% vs. Day 3:3%	<0.0001	14.75	64
			Day 2:0% vs. Day 2:1%	0.0501	4.539	64
			Day 2:0% vs. Day 2:3%	<0.0001	11.05	64
			Day 2:0% vs. Day 3:0%	>0.9999	0.3701	64
			Day 2:0% vs. Day 3:1%	0.0089	5.392	64
			Day 2:0% vs. Day 3:3%	<0.0001	18.42	64
			Day 2:1% vs. Day 2:3%	0.0001	7.235	64
			Day 2:1% vs. Day 3:0%	0.2118	3.661	64
			Day 2:1% vs. Day 3:1%	0.9966	1.127	64
			Day 2:1% vs. Day 3:3%	<0.0001	14.35	64
			Day 2:3% vs. Day 3:0%	<0.0001	9.746	64
			Day 2:3% vs. Day 3:1%	0.0026	5.928	64
			Day 2:3% vs. Day 3:3%	0.0083	5.425	64
			Day 3:0% vs. Day 3:1%	0.0548	4.491	64
			Day 3:0% vs. Day 3:3%	<0.0001	16.1	64
			Day 3:1% vs. Day 3:3%	<0.0001	12.47	64

## Sheet: 3f
Migration Speed (𝜇m/hr)				Figure	Panel	Statistical Test	Comparison	P-value	q/t value	Degrees of freedom
0%	1%	3%		3	f	One-way ANOVA Tukey Multiple Comparisons Test	0% vs. 1%	0.0002	11.86	7
2.54	18.48	18.97					0% vs. 3%	0.0003	10.81	7
2.49	18.87	16.51					1% vs. 3%	0.9753	0.3019	7
2.11	14.43
	20.32

[truncated: 41 more sheets: 3g, 3h, 4b, 4f, 4h, 5d, 5f, 5h, 6c, 6f, sFig3, sFig4a, sFig4b, sFig4c, sFig4d, sFig4e, sFig4f, sFig4g, sFig4h, sFig5b …]
